# Supplementary material for: Facilitating alkaline hydrogen evolution reaction on the hetero-interfaced Ru/RuO2 through Pt single atoms doping
Source: Nat Commun. 2024 Feb 16;15:1447. doi: 10.1038/s41467-024-45654-9 (PMC10873302; doi:10.1038/s41467-024-45654-9)
Supplement: Supplementary file 3 — Source Data [file 41467_2024_45654_MOESM3_ESM.xlsx]

## Sheet: Figure 1e
Pos 1		Pos 2
X-Y profile	Intensity	X-Y profile	Intensity
0.012	10854.1	0.01013	11751.2
0.024	11160.2	0.02026	11931.9
0.036	11435.8	0.03039	12093.2
0.048	11680.9	0.04052	12235
0.06	11895.5	0.05064	12357.4
0.072	12079.5	0.06077	12460.2
0.084	12233.1	0.0709	12543.6
0.096	12356.1	0.08103	12607.5
0.108	12448.6	0.09116	12652
0.12	12510.6	0.10129	12676.9
0.132	12542.1	0.11142	12682.4
0.144	12561.7	0.12155	12696.6
0.156	12495.3	0.13168	12605.1
0.168	12426.1	0.1418	12503.5
0.18	12370.3	0.15193	12412.1
0.192	12305.3	0.16206	12343.5
0.204	12161.6	0.17219	12222.8
0.216	11961.6	0.18232	12149.3
0.228	11835.4	0.19245	12048.5
0.24	11690.2	0.20258	12019
0.252	11543.7	0.21271	12062.6
0.264	11449.8	0.22284	12211
0.276	11330.2	0.23296	12358.9
0.288	11186.7	0.24309	12649.9
0.3	11106.5	0.25322	12935.6
0.312	11096.4	0.26335	13171.2
0.324	11160	0.27348	13418.6
0.336	11182.5	0.28361	13602.1
0.348	11340.6	0.29374	13759
0.36	11478.4	0.30387	13855.7
0.372	11533.9	0.314	13915.1
0.384	11756.5	0.32412	13876.7
0.396	12168.8	0.33425	13767.1
0.408	12640.8	0.34438	13602.6
0.42	13016.9	0.35451	13366.6
0.432	13443	0.36464	13102.7
0.444	13857.7	0.37477	12718.3
0.456	14224	0.3849	12322.3
0.468	14605.9	0.39503	11919.5
0.48	14831.9	0.40516	11678.2
0.492	14936.5	0.41528	11448.6
0.504	15015.5	0.42541	11295.4
0.516	15005.8	0.43554	11256.9
0.528	14845.7	0.44567	11252.2
0.54	14605.6	0.4558	11233.8
0.552	14238.3	0.46593	11320.1
0.564	13803.6	0.47606	11455.9
0.576	13198	0.48619	11666.4
0.588	12776.9	0.49632	11939.5
0.6	12309.4	0.50644	12173.8
0.612	11931.1	0.51657	12460.9
0.624	11670.2	0.5267	12520
0.636	11486.3	0.53683	12550.2
0.648	11390.6	0.54696	12551.6
0.66	11231.3	0.55709	12524.2
0.672	11248.3	0.56722	12467.9
0.684	11184.3	0.57735	12382.8
0.696	11141.1	0.58748	12268.8
0.708	11267.3	0.5976	12126
0.72	11380.3	0.60773	11954.3
0.732	11579.8	0.61786	11753.8
0.744	11820.5
0.756	12112.3
0.768	12375.3
0.78	12510.7
0.792	12579.4
0.804	12625.5
0.816	12649.1
0.828	12650.2
0.84	12628.8
0.852	12584.8
0.864	12518.3
0.876	12429.3
0.888	12317.8
0.9	12183.8

## Sheet: Figure 1g
Pt-Ru/RuO2		Pt foil		PtO2
Energy	Normalized Intensity	Energy	Normalized Intensity	Energy	Normalized Intensity
11368	0.01663	11368	0.00948	11467.7	0.00871
11377.9	0.01413	11377.9	0.00862	11472.3	0.00579
11388	0.01206	11388	0.00746	11477.5	0.00311
11398	0.00964	11398	0.00614	11482.7	0.00249
11408	0.00792	11408	0.00496	11487.2	0.000846948
11418	0.00574	11418	0.00365	11492.8	-0.000136981
11428	0.00347	11428	0.00246	11497.5	-0.00076168
11438	0.00183	11438	0.0013	11502.6	-0.00356
11448	-6.60131e-06	11448	4.44807e-05	11507.4	-0.0045
11458	-0.00177	11458	-0.000983323	11512.7	-0.00627
11468	-0.00283	11468	-0.00193	11517.4	-0.00567
11477.9	-0.00433	11477.9	-0.00282	11522.3	-0.00453
11488	-0.0052	11488	-0.0035	11527.9	-0.00412
11498	-0.00528	11498	-0.00375	11532.4	-0.000311168
11508	-0.00485	11508	-0.00342	11537.6	0.00417
11517.9	-0.00293	11517.9	-0.0023	11542.5	0.01345
11528	0.00233	11528	0.00136	11542.8	0.01457
11538	0.01383	11538	0.00989	11543.3	0.01663
11538.4	0.01432	11538.4	0.01045	11543.8	0.01744
11538.9	0.01538	11538.9	0.01123	11544.3	0.01846
11539.4	0.01653	11539.4	0.01196	11544.8	0.02002
11539.9	0.01747	11539.9	0.01273	11545.3	0.02178
11540.4	0.01843	11540.4	0.01357	11545.8	0.0242
11540.9	0.02008	11540.9	0.01446	11546.4	0.02564
11541.4	0.02124	11541.4	0.01539	11546.9	0.02805
11541.9	0.02218	11541.9	0.01649	11547.4	0.0293
11542.4	0.02387	11542.4	0.01749	11547.9	0.03186
11542.9	0.02579	11542.9	0.01857	11548.4	0.03426
11543.4	0.0275	11543.4	0.01983	11548.9	0.03599
11543.9	0.02832	11543.9	0.02103	11549.4	0.03865
11544.4	0.03075	11544.4	0.02237	11549.9	0.04155
11544.9	0.03252	11544.9	0.02393	11550.3	0.04398
11545.4	0.0346	11545.4	0.02547	11550.8	0.04894
11545.9	0.03646	11545.9	0.02708	11551.3	0.0545
11546.4	0.03863	11546.4	0.02888	11551.8	0.05967
11546.9	0.04115	11546.9	0.03076	11552.3	0.06669
11547.4	0.04354	11547.4	0.03268	11552.8	0.07283
11547.9	0.04638	11547.9	0.03487	11553.4	0.0797
11548.4	0.04887	11548.4	0.03719	11553.9	0.08581
11548.9	0.05159	11548.9	0.03978	11554.4	0.09215
11549.4	0.05529	11549.4	0.04257	11554.9	0.10022
11549.9	0.05867	11549.9	0.04558	11555.4	0.10912
11550.4	0.06324	11550.4	0.04879	11555.8	0.1208
11550.9	0.06709	11550.9	0.05238	11556.3	0.1375
11551.4	0.07153	11551.4	0.05625	11556.8	0.1545
11551.9	0.07733	11551.9	0.06063	11557.3	0.17696
11552.4	0.08141	11552.4	0.0654	11557.8	0.19598
11552.9	0.08808	11552.9	0.07057	11558.4	0.21679
11553.4	0.095	11553.4	0.07618	11558.9	0.23392
11553.9	0.1022	11553.9	0.08254	11559.4	0.25422
11554.4	0.11112	11554.4	0.0897	11559.9	0.2734
11554.9	0.11994	11554.9	0.09775	11560.4	0.29953
11555.4	0.129	11555.4	0.10679	11560.9	0.32804
11555.9	0.1405	11555.9	0.11716	11561.4	0.36836
11556.4	0.15486	11556.4	0.1291	11561.8	0.4196
11556.9	0.16749	11556.9	0.14255	11562.3	0.49867
11557.4	0.18548	11557.4	0.15811	11562.8	0.59454
11557.9	0.20408	11557.9	0.17625	11563.3	0.72048
11558.4	0.22663	11558.4	0.19754	11563.8	0.86956
11558.9	0.25237	11558.9	0.22238	11564.3	1.0488
11559.4	0.28251	11559.4	0.25202	11564.8	1.25559
11559.9	0.31882	11559.9	0.28734	11565.3	1.47741
11560.4	0.36059	11560.4	0.32911	11565.8	1.71343
11560.9	0.40871	11560.9	0.37894	11566.4	1.96449
11561.4	0.47024	11561.4	0.44167	11566.8	2.21397
11561.9	0.54052	11561.9	0.51429	11567.3	2.44442
11562.4	0.63146	11562.4	0.60429	11567.8	2.55555
11562.9	0.7297	11562.9	0.7051	11568.3	2.47741
11563.4	0.85095	11563.4	0.8208	11568.8	2.26192
11563.9	0.99148	11563.9	0.94423	11569.4	1.9995
11564.4	1.14027	11564.4	1.05955	11569.9	1.81255
11564.9	1.29441	11564.9	1.15705	11570.5	1.65351
11565.4	1.44408	11565.4	1.22663	11571	1.50843
11565.9	1.57846	11565.9	1.2639	11571.4	1.41561
11566.4	1.69499	11566.4	1.27142	11571.9	1.30105
11566.9	1.77412	11566.9	1.25817	11572.4	1.20459
11567.4	1.81421	11567.4	1.23173	11572.9	1.10315
11567.9	1.80903	11567.9	1.19996	11573.3	1.01192
11568.4	1.76492	11568.4	1.16717	11573.8	0.92131
11568.9	1.68568	11568.9	1.13499	11574.3	0.863
11569.4	1.5859	11569.4	1.10573	11574.8	0.81501
11569.9	1.47726	11569.9	1.08137	11575.3	0.78741
11570.4	1.37065	11570.4	1.06028	11575.8	0.7675
11570.9	1.27561	11570.9	1.04231	11576.4	0.7569
11571.4	1.19143	11571.4	1.0265	11576.8	0.75114
11571.9	1.11988	11571.9	1.01238	11577.4	0.74784
11572.4	1.0594	11572.4	0.99948	11577.8	0.74562
11572.9	1.01032	11572.9	0.98831	11578.4	0.74478
11573.4	0.97283	11573.4	0.9786	11578.8	0.74553
11573.9	0.94395	11573.9	0.97106	11579.3	0.74953
11574.4	0.9232	11574.4	0.96572	11579.8	0.75637
11574.9	0.90741	11574.9	0.96279	11580.3	0.7641
11575.4	0.89557	11575.4	0.96222	11580.8	0.77292
11575.9	0.89244	11575.9	0.96395	11581.4	0.77784
11576.4	0.88773	11576.4	0.96779	11581.9	0.78234
11576.9	0.88837	11576.9	0.97295	11582.4	0.78495
11577.4	0.88912	11577.4	0.97948	11582.9	0.78678
11577.9	0.89015	11577.9	0.98658	11583.4	0.78892
11578.4	0.89557	11578.4	0.99389	11583.9	0.79042
11578.9	0.89783	11578.9	1.00015	11584.4	0.79234
11579.4	0.90125	11579.4	1.0052	11584.9	0.79515
11579.9	0.90337	11579.9	1.00818	11585.3	0.79848
11580.4	0.90559	11580.4	1.00874	11585.8	0.80494
11580.9	0.90724	11580.9	1.0067	11586.3	0.81572
11581.4	0.91043	11581.4	1.00202	11586.8	0.82672
11581.9	0.9119	11581.9	0.99477	11587.3	0.84195
11582.4	0.91116	11582.4	0.98664	11587.8	0.85716
11582.9	0.9084	11582.9	0.97793	11588.4	0.87273
11583.4	0.90897	11583.4	0.96983	11588.9	0.88617
11583.9	0.90756	11583.9	0.96303	11589.3	0.89725
11584.4	0.90571	11584.4	0.95813	11589.9	0.91043
11584.9	0.90599	11584.9	0.95514	11590.3	0.92117
11585.4	0.90439	11585.4	0.95355	11590.8	0.92952
11585.9	0.90469	11585.9	0.95315	11591.3	0.93505
11586.4	0.90655	11586.4	0.95343	11591.8	0.93759
11586.9	0.90795	11586.9	0.95451	11592.3	0.93683
11587.4	0.90825	11587.4	0.95619	11592.9	0.93642
11587.9	0.91222	11587.9	0.95894	11593.5	0.93617
11588.4	0.91576	11588.4	0.96281	11593.9	0.93696
11588.9	0.91908	11588.9	0.9681	11594.5	0.93699
11589.4	0.92392	11589.4	0.97482	11594.9	0.9371
11589.9	0.92732	11589.9	0.98336	11595.4	0.93753
11590.4	0.93435	11590.4	0.99293	11595.9	0.94046
11590.9	0.94029	11590.9	1.00377	11596.4	0.94294
11591.4	0.94767	11591.4	1.01504	11596.8	0.9464
11591.9	0.9509	11591.9	1.02623	11597.3	0.95137
11592.4	0.95658	11592.4	1.0369	11597.8	0.9566
11592.9	0.96202	11592.9	1.0461	11598.3	0.96305
11593.4	0.96836	11593.4	1.05338	11598.8	0.96926
11593.9	0.97325	11593.9	1.05795	11599.4	0.9755
11594.4	0.97745	11594.4	1.05974	11599.9	0.98223
11594.9	0.98165	11594.9	1.05871	11600.4	0.98811
11595.4	0.98477	11595.4	1.05552	11600.9	0.99235
11595.9	0.98845	11595.9	1.05026	11601.3	0.99738
11596.4	0.99137	11596.4	1.04399	11601.8	1.00416
11596.9	0.99355	11596.9	1.03705	11602.3	1.0107
11597.4	0.99701	11597.4	1.0298	11602.8	1.01803
11597.9	0.99838	11597.9	1.02261	11603.3	1.02709
11598.4	0.9994	11598.4	1.01596	11603.8	1.03591
11598.9	1.00099	11598.9	1.00993	11604.4	1.04463
11599.4	1.00398	11599.4	1.00457	11604.9	1.05219
11599.9	1.00489	11599.9	0.99996	11605.5	1.05996
11600.4	1.00903	11600.4	0.99621	11605.9	1.06654
11600.9	1.01193	11600.9	0.99357	11606.4	1.07158
11601.4	1.0127	11601.4	0.99138	11606.9	1.07813
11601.9	1.01601	11601.9	0.98956	11607.4	1.08688
11602.4	1.01813	11602.4	0.98802	11607.8	1.09662
11602.9	1.02308	11602.9	0.98643	11608.3	1.10943
11603.4	1.02266	11603.4	0.98457	11608.8	1.12431
11603.9	1.02524	11603.9	0.98226	11609.3	1.13832
11604.4	1.02747	11604.4	0.97961	11609.9	1.15364
11604.9	1.03161	11604.9	0.97658	11610.3	1.1674
11605.4	1.03352	11605.4	0.97356	11610.8	1.17978
11605.9	1.03894	11605.9	0.97051	11611.4	1.19178
11606.4	1.0415	11606.4	0.96772	11611.8	1.20098
11606.9	1.04669	11606.9	0.9655	11612.3	1.20897
11607.4	1.04864	11607.4	0.96404	11613.4	1.21946
11607.9	1.05266	11607.9	0.96343	11614.3	1.2242
11609.5	1.06545	11609.5	0.96715	11615.3	1.21596
11611	1.07835	11611	0.97742	11616.5	1.19894
11612.6	1.08977	11612.6	0.99108	11617.6	1.18316
11614.1	1.09995	11614.1	1.00628	11618.4	1.1709
11615.8	1.10506	11615.8	1.02208	11619.5	1.15267
11617.4	1.10497	11617.4	1.03625	11620.3	1.13256
11619	1.1004	11619	1.04556	11621.4	1.10506
11620.7	1.08984	11620.7	1.04786	11622.3	1.08166
11622.5	1.07586	11622.5	1.044	11623.4	1.05926
11624.2	1.06104	11624.2	1.03738	11624.4	1.04271
11626	1.04555	11626	1.0307	11625.4	1.02706
11627.8	1.0285	11627.8	1.02417	11626.3	1.00891
11629.6	1.01726	11629.6	1.01777	11627.3	0.99012
11631.4	1.00157	11631.4	1.01305	11628.5	0.97992
11633.3	0.99074	11633.3	1.00954	11629.7	0.97302
11635.2	0.98167	11635.2	1.00508	11630.4	0.96829
11637.1	0.9762	11637.1	0.99814	11631.4	0.96361
11639.1	0.97147	11639.1	0.98905	11632.4	0.95997
11641.1	0.96825	11641.1	0.97927	11633.3	0.95663
11643.1	0.96684	11643.1	0.97119	11634.4	0.95502
11645.2	0.9677	11645.2	0.96575	11635.4	0.95553
11647.2	0.96862	11647.2	0.96268	11636.4	0.95712
11649.3	0.97012	11649.3	0.96179	11637.4	0.96017
11651.5	0.97329	11651.5	0.96418	11638.3	0.96413
11653.6	0.97771	11653.6	0.97096	11639.3	0.96855
11655.8	0.98099	11655.8	0.98111	11640.5	0.97163
11658	0.98579	11658	0.992	11641.7	0.97353
11660.2	0.98966	11660.2	1.00122	11642.5	0.97625
11662.5	0.99499	11662.5	1.0072	11643.4	0.97648
11664.8	0.99901	11664.8	1.00962	11644.4	0.97883
11667.1	1.00429	11667.1	1.00933	11645.3	0.98139
11669.5	1.00835	11669.5	1.008	11646.4	0.98393
11671.8	1.01467	11671.8	1.00616	11647.4	0.98413
11674.2	1.01859	11674.2	1.00399	11648.4	0.9851
11676.7	1.02263	11676.7	1.00211	11649.3	0.98457
11679.1	1.02791	11679.1	1.00177	11650.3	0.98461
11681.6	1.03098	11681.6	1.00366	11651.4	0.98308
11684.1	1.03226	11684.1	1.00737	11652.5	0.98356
11686.6	1.03044	11686.6	1.01144	11653.4	0.98512
11689.2	1.02905	11689.2	1.01355	11654.5	0.98394
11691.8	1.02546	11691.8	1.01265	11655.3	0.9863
11694.4	1.01929	11694.4	1.00819	11656.3	0.98588
11697.1	1.01344	11697.1	1.00069	11657.3	0.98584
11699.7	1.01056	11699.7	0.99092	11658.4	0.9867
11702.4	1.00643	11702.4	0.98083	11659.4	0.98637
11705.2	1.00212	11705.2	0.97301	11660.4	0.98765
11707.9	0.9978	11707.9	0.96934	11661.3	0.98938
11710.7	0.9977	11710.7	0.97006	11662.3	0.99147
11713.5	0.99493	11713.5	0.97415	11663.5	0.99414
11716.4	0.99474	11716.4	0.98016	11664.5	0.99553
11719.2	0.99243	11719.2	0.98732	11665.5	0.99915
11722.1	0.99142	11722.1	0.99388	11666.4	1.00241
11724.9	0.99197	11724.9	0.99906	11667.4	1.00455
11728	0.99183	11728	1.00351	11668.3	1.00762
11731	0.99516	11731	1.00688	11669.4	1.01297
11734	0.99332	11734	1.00943	11670.4	1.01644
11737	0.99267	11737	1.01017	11671.4	1.02022
11740.1	0.99407	11740.1	1.00932	11672.4	1.02543
11743.2	0.99621	11743.2	1.0088	11673.3	1.03208
11746.3	0.99854	11746.3	1.01005	11674.3	1.0377
11749.4	0.99934	11749.4	1.01366	11675.5	1.04281
11752.6	0.99936	11752.6	1.01853	11676.6	1.04606
11755.8	1.00179	11755.8	1.02142	11677.6	1.04941
11759	1.00792	11759	1.01919	11678.4	1.05186
11762.2	1.00963	11762.2	1.01131	11679.4	1.05559
11765.5	1.01229	11765.5	1.00098	11680.3	1.05911
11768.8	1.01561	11768.8	0.99245	11681.4	1.06276
11772.2	1.01624	11772.2	0.98715	11682.4	1.06466
11775.5	1.01738	11775.5	0.98427	11683.4	1.06538
11778.9	1.01648	11778.9	0.98258	11684.4	1.06481
11782.3	1.01333	11782.3	0.98202	11685.3	1.06407
11785.8	1.01276	11785.8	0.98212	11686.3	1.06376
11789.2	1.00733	11789.2	0.98331	11687.4	1.06263
11792.7	1.00423	11792.7	0.98488	11688.6	1.06113
11796.3	1.00117	11796.3	0.98797	11689.4	1.06065
11799.8	0.99869	11799.8	0.99308	11690.5	1.05888
11803.4	0.99812	11803.4	1.00025	11691.3	1.05499
11807	0.99677	11807	1.00867	11692.3	1.05168
11807.9	0.99476	11807.9	1.01072	11693.4	1.04663
11811.7	0.99467	11811.7	1.01859	11694.4	1.04329
11815.3	0.99519	11815.3	1.02349	11695.4	1.04054
11819	0.99336	11819	1.02464	11696.4	1.03783
11822.8	0.99466	11822.8	1.02234	11697.3	1.03476
11826.5	0.99719	11826.5	1.01755	11698.3	1.03139
11830.3	0.99796	11830.3	1.01037	11699.5	1.02856
11834.1	1.0009	11834.1	1.00131	11700.6	1.0267
11837.9	1.00248	11837.9	0.99272	11701.4	1.02421
11841.8	1.00239	11841.8	0.98717	11702.4	1.02292
11845.7	1.00165	11845.7	0.98535	11703.3	1.02067
11849.6	1.00099	11849.6	0.9865	11704.3	1.016
11853.5	1.0024	11853.5	0.98908	11705.3	1.01248
11857.5	0.99959	11857.5	0.99206	11706.4	1.00994
11861.5	0.99629	11861.5	0.99215	11707.4	1.0093
11865.5	0.9979	11865.5	0.98977	11708.4	1.00774
11869.6	0.99826	11869.6	0.98858	11709.3	1.00467
11873.7	0.99628	11873.7	0.9904	11710.3	1.00212
11877.8	0.99673	11877.8	0.99479	11711.4	1.00262
11881.9	0.99786	11881.9	1.00021	11712.7	1.00058
11886.1	0.99732	11886.1	1.0057	11714.4	0.9991
11890.3	0.99728	11890.3	1.01104	11716.3	0.99527
11894.5	0.99847	11894.5	1.01496	11718.4	0.99128
11898.7	0.99909	11898.7	1.01655	11720.4	0.98985
11903	0.99946	11903	1.01451	11722.3	0.98454
11907.3	0.99943	11907.3	1.00901	11724.1	0.98416
11911.6	0.99974	11911.6	1.0016	11726.4	0.98396
11916	0.99927	11916	0.99482	11728.3	0.98079
11920.4	0.99869	11920.4	0.99074	11730.4	0.97893
11924.8	0.99897	11924.8	0.98969	11732.4	0.98001
11929.2	0.9989	11929.2	0.99096	11734.3	0.98064
11933.7	0.99678	11933.7	0.99329	11736.9	0.98299
11938.2	0.99833	11938.2	0.99516	11738.4	0.98406
11942.7	0.99823	11942.7	0.99672	11740.3	0.98708
11947.2	0.99749	11947.2	0.99734	11742.4	0.98936
11947.9	0.99848	11947.9	0.99734	11744.4	0.99252
11954.9	0.99807	11954.9	0.99505	11746.3	0.99504
11961.8	1.00125	11961.8	0.99541	11748.9	0.99996
11968.8	1.00323	11968.8	1.00091	11750.4	1.00239
11975.9	0.99955	11975.9	1.00623	11752.3	1.00572
11983	0.99684	11983	1.00861	11754.5	1.01086
11990.2	0.99726	11990.2	1.01082	11756.3	1.01349
11997.5	0.99724	11997.5	1.011	11758.3	1.01803
12004.8	0.9982	12004.8	1.00653	11761	1.02243
12012.1	0.9987	12012.1	0.99825	11762.4	1.02494
12019.6	0.99774	12019.6	0.9909	11764.3	1.02646
12027.1	0.99993	12027.1	0.98988	11766.4	1.02831
12034.6	1.00111	12034.6	0.99288	11768.4	1.03008
12042.3	1.00304	12042.3	0.99703	11770.3	1.02699
12049.9	1.00397	12049.9	1.00074	11772.9	1.02783
12057.7	1.00516	12057.7	1.00456	11774.4	1.02907
12065.5	1.00546	12065.5	1.00743	11776.3	1.02586
12073.4	1.00411	12073.4	1.00908	11778.4	1.02258
12081.3	1.00276	12081.3	1.01071	11780.4	1.01848
12089.3	1.00298	12089.3	1.01027	11782.3	1.01456
12097.3	1.00357	12097.3	1.00744	11784.8	1.01155
12105.5	1.00434	12105.5	1.00474	11786.4	1.01228
12113.6	1.00525	12113.6	1.00284	11788.3	1.00663
12121.9	1.00956	12121.9	1.00046	11790.4	1.00385
12130.2	1.00615	12130.2	0.999	11792.4	1.00253
12138.5	1.00619	12138.5	0.99886	11794.3	1.0006
12147	1.00627	12147	1.00124	11796.8	1.00044
12155.4	1.00615	12155.4	1.00403	11798.4	1.00007
12164	1.00936	12164	1.00737	11800.3	0.99677
				11802.4	0.9957
				11804.4	0.99437
				11806.3	0.99177
				11808.7	0.99104
				11810.4	0.99249
				11812.3	0.99163
				11815.5	0.99439
				11818.3	0.99414
				11822.1	0.99863
				11824.3	0.99933
				11827.5	0.9998
				11830.3	0.99925
				11833.9	0.99916
				11836.3	0.99857
				11839.5	0.99606
				11842.3	0.99319
				11845.8	0.98861
				11848.3	0.98568
				11851.5	0.98432
				11854.3	0.98103
				11857.6	0.98046
				11860.3	0.98322
				11863.5	0.98496
				11866.3	0.98735
				11869.6	0.98877
				11872.3	0.99441
				11875.4	0.99364
				11878.3	0.99514
				11881.7	0.99818
				11884.7	1.00175
				11887.3	1.00293
				11890.4	1.00445
				11893.7	1.0074
				11896.4	1.00738
				11899.2	1.00771
				11902.4	1.00858
				11905.7	1.00824
				11908.9	1.00956
				11911.2	1.00622
				11914.4	1.00456
				11917.5	1.00008
				11921.1	0.99865
				11923.2	0.99592
				11926.4	0.99559
				11929.3	0.99153
				11933.2	0.99224
				11935.2	0.99092
				11938.5	0.99242
				11941.3	0.98843
				11944.2	0.99125
				11947.3	0.99099
				11950.5	0.99222
				11953.3	0.99177
				11956.9	0.99428
				11959.3	0.99369
				11962.5	0.99334
				11966.3	0.99369
				11971.2	0.99867
				11974.3	0.99805
				11978.3	1.00092
				11982.2	1.00032
				11986.2	1.00327
				11990.3	0.9996
				11995	1.00032
				11998.3	0.99916
				12002.3	0.99575
				12006.5	0.99756
				12010.4	0.99714
				12014.3	0.99686
				12018.7	0.99764
				12022.4	1.00071
				12026.5	1.00333
				12030.8	1.00543
				12034.6	1.00848
				12038.5	1.00909
				12042.6	1.00876
				12046.9	1.00927
				12050.5	1.00751
				12054.3	1.00923
				12059.2	1.00771
				12062.4	1.00978
				12066.2	1.00957
				12071.2	1.00881
				12074.3	1.00563
				12078.3	1.00355
				12082.2	1.00445
				12086.3	1.00179
				12090.4	1.00038
				12094.6	1.00041
				12098.3	0.9958
				12102.4	0.99524
				12106.8	0.99729
				12110.6	0.99527
				12114.5	0.99551
				12118.5	0.99299
				12123	0.99677
				12126.5	0.99707
				12130.3	0.99724
				12134.2	0.99864
				12138.2	0.99892
				12142.3	1.00233
				12147	1.00599
				12150.3	1.00689
				12154.4	1.00847
				12158.7	1.00807
				12162.4	1.01293
				12167.3	1.01103
				12172.7	1.00909
				12177.4	1.0052
				12182.5	0.9975
				12187.6	0.99988
				12192.5	1.00082
				12197.7	0.99974
				12202.4	0.99655
				12207.3	0.99814
				12212.3	1.00004
				12217.6	0.99948
				12222.8	0.99452
				12227.5	0.99227
				12232.3	0.99924
				12237.9	0.99801
				12242.4	0.99626
				12247.5	0.99915
				12252.7	1.00194
				12257.4	0.99159
				12262.8	0.99489
				12267.4	0.99221
				12272.3	0.99261
				12278.1	0.99391
				12282.5	0.99093
				12287.7	0.9888
				12292.3	0.99127
				12297.4	0.98385
				12302.6	0.98276
				12307.4	0.97881
				12312.3	0.97796
				12317.4	0.98336
				12322.6	0.98461
				12327.9	0.97901
				12332.4	0.98105
				12337.4	0.98091
				12342.8	0.98676
				12347.4	0.98753
				12352.4	0.99695
				12358.1	0.99361
				12362.6	0.99368

## Sheet: Figure 1h
Pt-Ru/RuO2		Fitting EXAFS		Pt foil		Fitting EXAFS		PtO2		Fitting EXAFS
Radial distance	Intensity	Radial distance	Intensity	Radial distance	Intensity	Radial distance	Intensity	Radial distance	Intensity	Radial distance	Intensity
0.03068	7.20636	0.03068	7.3099	0	3.60425	0	3.57776	0	-0.99084	0	-0.85661
0.06136	7.21275	0.06136	7.30547	0.03068	3.60229	0.03068	3.57777	0.03068	-0.98585	0.03068	-0.8484
0.09204	7.22234	0.09204	7.29256	0.06136	3.59658	0.06136	3.57777	0.06136	-0.97231	0.06136	-0.82648
0.12272	7.23391	0.12272	7.27231	0.09204	3.58765	0.09204	3.57767	0.09204	-0.95374	0.09204	-0.79726
0.1534	7.24617	0.1534	7.24682	0.12272	3.57652	0.12272	3.57737	0.12272	-0.93422	0.12272	-0.7678
0.18408	7.25803	0.18408	7.21942	0.1534	3.565	0.1534	3.5768	0.1534	-0.91731	0.1534	-0.74386
0.21476	7.26863	0.21476	7.1951	0.18408	3.55621	0.18408	3.576	0.18408	-0.90555	0.18408	-0.7294
0.24544	7.27737	0.24544	7.18036	0.21476	3.55432	0.21476	3.57516	0.21476	-0.90042	0.21476	-0.72645
0.27612	7.28397	0.27612	7.1809	0.24544	3.56129	0.24544	3.57456	0.24544	-0.90226	0.24544	-0.73517
0.3068	7.28843	0.3068	7.19733	0.27612	3.57459	0.27612	3.57459	0.27612	-0.91026	0.27612	-0.75381
0.33748	7.29105	0.33748	7.22477	0.3068	3.59044	0.3068	3.57557	0.3068	-0.92232	0.3068	-0.7785
0.36816	7.29241	0.36816	7.25677	0.33748	3.60605	0.33748	3.57763	0.33748	-0.93499	0.33748	-0.80331
0.39884	7.29331	0.39884	7.28806	0.36816	3.61956	0.36816	3.58066	0.36816	-0.94362	0.36816	-0.82069
0.42951	7.29475	0.42951	7.31487	0.39884	3.62964	0.39884	3.58423	0.39884	-0.94317	0.39884	-0.82363
0.46019	7.2978	0.46019	7.33461	0.42951	3.63531	0.42951	3.58776	0.42951	-0.92984	0.42951	-0.80893
0.49087	7.30339	0.49087	7.34561	0.46019	3.63586	0.46019	3.59058	0.46019	-0.90264	0.46019	-0.77923
0.52155	7.3122	0.52155	7.34699	0.49087	3.63081	0.49087	3.59212	0.49087	-0.86343	0.49087	-0.74127
0.55223	7.32446	0.55223	7.33862	0.52155	3.61998	0.52155	3.59194	0.52155	-0.8155	0.52155	-0.70281
0.58291	7.33991	0.58291	7.32122	0.55223	3.60341	0.55223	3.58988	0.55223	-0.76215	0.55223	-0.67061
0.61359	7.35789	0.61359	7.29651	0.58291	3.58151	0.58291	3.58614	0.58291	-0.70602	0.58291	-0.64971
0.64427	7.37741	0.64427	7.26753	0.61359	3.55511	0.61359	3.58141	0.61359	-0.6489	0.61359	-0.64328
0.67495	7.39735	0.67495	7.23916	0.64427	3.52691	0.64427	3.57701	0.64427	-0.59186	0.64427	-0.65249
0.70563	7.41654	0.70563	7.21844	0.67495	3.52157	0.67495	3.57482	0.67495	-0.53543	0.67495	-0.67628
0.73631	7.43389	0.73631	7.21314	0.70563	3.55287	0.70563	3.57671	0.70563	-0.47984	0.70563	-0.71079
0.76699	7.44843	0.76699	7.2272	0.73631	3.58888	0.73631	3.58347	0.73631	-0.42529	0.73631	-0.74863
0.79767	7.45945	0.79767	7.25742	0.76699	3.62464	0.76699	3.59424	0.76699	-0.37216	0.76699	-0.77823
0.82835	7.46645	0.82835	7.2966	0.79767	3.65814	0.79767	3.60717	0.79767	-0.32122	0.79767	-0.78557
0.85903	7.46929	0.85903	7.3378	0.82835	3.68774	0.82835	3.62018	0.82835	-0.2737	0.82835	-0.7609
0.88971	7.46822	0.88971	7.37575	0.85903	3.71193	0.85903	3.63143	0.85903	-0.2313	0.85903	-0.70563
0.92039	7.464	0.92039	7.4067	0.88971	3.72936	0.88971	3.63933	0.88971	-0.19607	0.88971	-0.63019
0.95107	7.45796	0.95107	7.4281	0.92039	3.73894	0.92039	3.64262	0.92039	-0.17013	0.92039	-0.54683
0.98175	7.45211	0.98175	7.43855	0.95107	3.73983	0.95107	3.64034	0.95107	-0.15544	0.95107	-0.46574
1.01243	7.44914	1.01243	7.43781	0.98175	3.73156	0.98175	3.63191	0.98175	-0.1533	0.98175	-0.39428
1.04311	7.45222	1.04311	7.42716	1.01243	3.71404	1.01243	3.61718	1.01243	-0.16388	1.01243	-0.33699
1.07379	7.46455	1.07379	7.40984	1.04311	3.68759	1.04311	3.59668	1.04311	-0.18558	1.04311	-0.29553
1.10447	7.48867	1.10447	7.39177	1.07379	3.65298	1.07379	3.57215	1.07379	-0.21416	1.07379	-0.26816
1.13515	7.52581	1.13515	7.38193	1.10447	3.61141	1.10447	3.54927	1.10447	-0.24195	1.10447	-0.24919
1.16583	7.57578	1.16583	7.39098	1.13515	3.56451	1.13515	3.54561	1.13515	-0.25736	1.13515	-0.22859
1.1965	7.63722	1.1965	7.42683	1.16583	3.51501	1.16583	3.57021	1.16583	-0.24603	1.16583	-0.19278
1.22718	7.70809	1.22718	7.49044	1.1965	3.53827	1.1965	3.60592	1.1965	-0.19448	1.1965	-0.12745
1.25786	7.78613	1.25786	7.57686	1.22718	3.58834	1.22718	3.64321	1.22718	-0.09533	1.22718	-0.02224
1.28854	7.86906	1.28854	7.67903	1.25786	3.63474	1.25786	3.67789	1.25786	0.05019	1.25786	0.12574
1.31922	7.95474	1.31922	7.79035	1.28854	3.67474	1.28854	3.70702	1.28854	0.23416	1.28854	0.31192
1.3499	8.04116	1.3499	7.90523	1.31922	3.70587	1.31922	3.72816	1.31922	0.44564	1.31922	0.52697
1.38058	8.12648	1.38058	8.01905	1.3499	3.72594	1.3499	3.73916	1.3499	0.67319	1.3499	0.75956
1.41126	8.20901	1.41126	8.12802	1.38058	3.73312	1.38058	3.73829	1.38058	0.90594	1.38058	0.99805
1.44194	8.2872	1.44194	8.22905	1.41126	3.72607	1.41126	3.72427	1.41126	1.13385	1.41126	1.23131
1.47262	8.35963	1.47262	8.31969	1.44194	3.70407	1.44194	3.69638	1.44194	1.34777	1.44194	1.44903
1.5033	8.42504	1.5033	8.39812	1.47262	3.66709	1.47262	3.65452	1.47262	1.53945	1.47262	1.642
1.53398	8.48231	1.53398	8.46314	1.5033	3.61603	1.5033	3.59925	1.5033	1.70159	1.5033	1.80225
1.56466	8.53047	1.56466	8.51414	1.53398	3.55406	1.53398	3.53184	1.53398	1.82797	1.53398	1.92323
1.59534	8.56868	1.59534	8.55103	1.56466	3.53678	1.56466	3.54585	1.56466	1.91355	1.56466	1.9999
1.62602	8.59628	1.62602	8.57421	1.59534	3.61524	1.59534	3.63114	1.59534	1.95458	1.59534	2.02892
1.6567	8.61275	1.6567	8.58444	1.62602	3.70432	1.62602	3.721	1.62602	1.94873	1.62602	2.00866
1.68738	8.61771	1.68738	8.58277	1.6567	3.79578	1.6567	3.81192	1.6567	1.89516	1.6567	1.93925
1.71806	8.61096	1.71806	8.57035	1.68738	3.88532	1.68738	3.90015	1.68738	1.7945	1.68738	1.82254
1.74874	8.59244	1.74874	8.54836	1.71806	3.96893	1.71806	3.98194	1.71806	1.64893	1.71806	1.66205
1.77942	8.56223	1.77942	8.51783	1.74874	4.04293	1.74874	4.05373	1.74874	1.46205	1.74874	1.46278
1.8101	8.52057	1.8101	8.47961	1.77942	4.10422	1.77942	4.11249	1.77942	1.23882	1.77942	1.23108
1.84078	8.46783	1.84078	8.43422	1.8101	4.15062	1.8101	4.15609	1.8101	0.98539	1.8101	0.97449
1.87146	8.40453	1.87146	8.38191	1.84078	4.18132	1.84078	4.18375	1.84078	0.70897	1.84078	0.7015
1.90214	8.33131	1.90214	8.32267	1.87146	4.19749	1.87146	4.19659	1.87146	0.4176	1.87146	0.4215
1.93282	8.24893	1.93282	8.25631	1.90214	4.20295	1.90214	4.19841	1.90214	0.11997	1.90214	0.14478
1.9635	8.15827	1.9635	8.18255	1.93282	4.20485	1.93282	4.1964	1.93282	-0.17466	1.93282	-0.11701
1.99418	8.06031	1.99418	8.10119	1.9635	4.21385	1.9635	4.20146	1.9635	-0.45629	1.9635	-0.34986
2.02485	7.95616	2.02485	8.0122	1.99418	4.24259	1.99418	4.22671	1.99418	-0.71291	1.99418	-0.53556
2.05553	7.84698	2.05553	7.91581	2.02485	4.30185	2.02485	4.28352	2.02485	-0.92439	2.02485	-0.65233
2.08621	7.73402	2.08621	7.81264	2.05553	4.39632	2.05553	4.37682	2.05553	-1.03739	2.05553	-0.68849
2.11689	7.61862	2.11689	7.70371	2.08621	4.52336	2.08621	4.50379	2.08621	-0.99917	2.08621	-0.66323
2.14757	7.50214	2.14757	7.59055	2.11689	4.67531	2.11689	4.65642	2.11689	-0.90827	2.11689	-0.61365
2.17825	7.38602	2.17825	7.47523	2.14757	4.84256	2.14757	4.82475	2.14757	-0.83658	2.14757	-0.56775
2.20893	7.27179	2.20893	7.36074	2.17825	5.0153	2.17825	4.99878	2.17825	-0.80233	2.17825	-0.53977
2.23961	7.16131	2.23961	7.25212	2.20893	5.18437	2.20893	5.16922	2.20893	-0.80961	2.20893	-0.53525
2.27029	7.05966	2.27029	7.16169	2.23961	5.34153	2.23961	5.32771	2.23961	-0.85724	2.23961	-0.55486
2.30097	7.05927	2.30097	7.12603	2.27029	5.4796	2.27029	5.46699	2.27029	-0.93933	2.27029	-0.5964
2.33165	7.14842	2.33165	7.17027	2.30097	5.59263	2.30097	5.58099	2.30097	-1.03846	2.30097	-0.65574
2.36233	7.2337	2.36233	7.24546	2.33165	5.67601	2.33165	5.66499	2.33165	-1.08536	2.33165	-0.72723
2.39301	7.31049	2.39301	7.32183	2.36233	5.72669	2.36233	5.71579	2.36233	-0.98448	2.36233	-0.80368
2.42369	7.37745	2.42369	7.39065	2.39301	5.74329	2.39301	5.73187	2.39301	-0.80783	2.39301	-0.87588
2.45437	7.43369	2.45437	7.44871	2.42369	5.72624	2.42369	5.71354	2.42369	-0.60793	2.42369	-0.9319
2.48505	7.47856	2.48505	7.49457	2.45437	5.67791	2.45437	5.66306	2.45437	-0.40275	2.45437	-0.95924
2.51573	7.51165	2.51573	7.52771	2.48505	5.60265	2.48505	5.58477	2.48505	-0.20322	2.48505	-0.9544
2.54641	7.53272	2.54641	7.54813	2.51573	5.50681	2.51573	5.48514	2.51573	-0.01824	2.51573	-0.92876
2.57709	7.54175	2.57709	7.5563	2.54641	5.39869	2.54641	5.37275	2.54641	0.14449	2.54641	-0.89775
2.60777	7.53894	2.60777	7.55297	2.57709	5.28817	2.57709	5.25809	2.57709	0.27835	2.57709	-0.87196
2.63845	7.52466	2.63845	7.53913	2.60777	5.18608	2.60777	5.15287	2.60777	0.37784	2.60777	-0.85693
2.66913	7.49952	2.66913	7.51592	2.63845	5.1028	2.63845	5.06867	2.63845	0.43878	2.63845	-0.85503
2.69981	7.46429	2.69981	7.48453	2.66913	5.04621	2.66913	5.01446	2.66913	0.45836	2.66913	-0.86658
2.73049	7.41996	2.73049	7.44619	2.69981	5.01951	2.69981	4.99396	2.69981	0.4352	2.69981	-0.89048
2.76117	7.36767	2.76117	7.40208	2.73049	5.01998	2.73049	5.0041	2.73049	0.3694	2.73049	-0.92453
2.79184	7.3088	2.79184	7.35342	2.76117	5.03984	2.76117	5.03598	2.76117	0.26248	2.76117	-0.96553
2.82252	7.24496	2.82252	7.30153	2.79184	5.06853	2.79184	5.07763	2.79184	0.11731	2.79184	-1.00905
2.8532	7.17837	2.8532	7.24816	2.82252	5.09522	2.82252	5.11693	2.82252	-0.06194	2.82252	-1.04877
2.88388	7.11325	2.88388	7.1962	2.8532	5.11057	2.8532	5.14354	2.8532	-0.27004	2.8532	-1.07548
2.91456	7.0656	2.91456	7.15157	2.88388	5.10753	2.88388	5.14961	2.88388	-0.50067	2.88388	-1.08028
2.94524	7.08166	2.94524	7.12667	2.91456	5.08155	2.91456	5.13	2.91456	-0.74632	2.91456	-1.06525
2.97592	7.1396	2.97592	7.13546	2.94524	5.03044	2.94524	5.08203	2.94524	-0.99549	2.94524	-1.0419
3.0066	7.20384	3.0066	7.17339	2.97592	4.95415	2.97592	5.00525	2.97592	-1.15574	2.97592	-1.01953
3.03728	7.26642	3.03728	7.22539	3.0066	4.8544	3.0066	4.90107	3.0066	-0.95777	3.0066	-1.00304
3.06796	7.32467	3.06796	7.28202	3.03728	4.73445	3.03728	4.77253	3.03728	-0.72125	3.03728	-0.99468
3.09864	7.37709	3.09864	7.33849	3.06796	4.59871	3.06796	4.62389	3.06796	-0.49845	3.06796	-0.99517
3.12932	7.42263	3.12932	7.39197	3.09864	4.45253	3.09864	4.46041	3.09864	-0.29805	3.09864	-1.00418
3.16	7.46054	3.16	7.44041	3.12932	4.30196	3.12932	4.28804	3.12932	-0.12539	3.12932	-1.02063
3.19068	7.49027	3.19068	7.48221	3.16	4.15363	3.16	4.11324	3.16	0.01568	3.16	-1.04266
3.22136	7.51152	3.22136	7.51606	3.19068	4.0149	3.19068	3.94307	3.19068	0.12254	3.19068	-1.06761
3.25204	7.52417	3.25204	7.54098	3.22136	3.89446	3.22136	3.78645	3.22136	0.19377	3.22136	-1.09165
3.28272	7.52832	3.28272	7.55627	3.25204	3.80331	3.25204	3.66183	3.25204	0.22916	3.25204	-1.10929
3.3134	7.52424	3.3134	7.56157	3.28272	3.75309	3.28272	3.62728	3.28272	0.22962	3.28272	-1.11469
3.34408	7.51236	3.34408	7.55685	3.3134	3.74511	3.3134	3.69155	3.3134	0.19711	3.3134	-1.10715
3.37476	7.49327	3.37476	7.54245	3.34408	3.76254	3.34408	3.76833	3.34408	0.13454	3.34408	-1.09247
3.40544	7.46771	3.40544	7.519	3.37476	3.78556	3.37476	3.8293	3.37476	0.04565	3.37476	-1.07691
3.43612	7.43652	3.43612	7.48745	3.40544	3.80307	3.40544	3.8687	3.40544	-0.06517	3.40544	-1.06428
3.4668	7.40061	3.4668	7.44901	3.43612	3.81133	3.43612	3.88579	3.43612	-0.19299	3.43612	-1.0566
3.49748	7.36099	3.49748	7.40509	3.4668	3.81081	3.4668	3.88189	3.4668	-0.33256	3.4668	-1.05471
3.52816	7.31867	3.52816	7.35727	3.49748	3.80433	3.49748	3.85957	3.49748	-0.47831	3.49748	-1.05871
3.55884	7.27469	3.55884	7.30724	3.52816	3.796	3.52816	3.82245	3.52816	-0.62447	3.52816	-1.06812
3.58952	7.23007	3.58952	7.25673	3.55884	3.79013	3.55884	3.77505	3.55884	-0.76476	3.55884	-1.08191
3.62019	7.1858	3.62019	7.20753	3.58952	3.79	3.58952	3.7231	3.58952	-0.89156	3.58952	-1.09854
3.65087	7.14281	3.65087	7.16156	3.62019	3.79672	3.62019	3.67442	3.62019	-0.99341	3.62019	-1.11579
3.68155	7.10195	3.68155	7.12115	3.65087	3.80903	3.65087	3.64044	3.65087	-1.05148	3.65087	-1.13044
3.71223	7.06401	3.71223	7.08963	3.68155	3.82424	3.68155	3.63313	3.68155	-1.05223	3.68155	-1.13839
3.74291	7.02983	3.74291	7.07188	3.71223	3.83943	3.71223	3.65074	3.71223	-1.01665	3.71223	-1.13712
3.77359	7.00681	3.77359	7.07073	3.74291	3.85237	3.74291	3.67852	3.74291	-0.97449	3.74291	-1.12885
3.80427	7.02848	3.80427	7.0808	3.77359	3.86181	3.77359	3.70478	3.77359	-0.94035	3.77359	-1.1181
3.83495	7.04969	3.83495	7.09435	3.80427	3.86754	3.80427	3.72363	3.80427	-0.91942	3.80427	-1.10828
3.86563	7.06635	3.86563	7.10721	3.83495	3.87019	3.83495	3.73253	3.83495	-0.91292	3.83495	-1.10131
3.89631	7.0783	3.89631	7.11787	3.86563	3.8709	3.86563	3.73077	3.86563	-0.92022	3.86563	-1.09813
3.92699	7.08563	3.92699	7.126	3.89631	3.87094	3.89631	3.71883	3.89631	-0.93968	3.89631	-1.09903
3.95767	7.08855	3.95767	7.13168	3.92699	3.87126	3.92699	3.69812	3.92699	-0.96894	3.92699	-1.10387
3.98835	7.0874	3.98835	7.13513	3.95767	3.87223	3.95767	3.67079	3.95767	-1.00512	3.95767	-1.11212
4.01903	7.08261	4.01903	7.13654	3.98835	3.87347	3.98835	3.63988	3.98835	-1.04485	3.98835	-1.12288
4.04971	7.07468	4.04971	7.13598	4.01903	3.8741	4.01903	3.60977	4.01903	-1.08402	4.01903	-1.13488
4.08039	7.06421	4.08039	7.1334	4.04971	3.87309	4.04971	3.58717	4.04971	-1.11732	4.04971	-1.1463
4.11107	7.0519	4.11107	7.1287	4.08039	3.86971	4.08039	3.58028	4.08039	-1.13808	4.08039	-1.15464
4.14175	7.03866	4.14175	7.12174	4.11107	3.86408	4.11107	3.59011	4.11107	-1.1416	4.11107	-1.15735
4.17243	7.02611	4.17243	7.11244	4.14175	3.85746	4.14175	3.60785	4.14175	-1.13107	4.14175	-1.15417
4.20311	7.01864	4.20311	7.10081	4.17243	3.85247	4.17243	3.62549	4.17243	-1.11466	4.17243	-1.14771
4.23379	7.02261	4.23379	7.08703	4.20311	3.85288	4.20311	3.63886	4.20311	-1.09858	4.20311	-1.14079
4.26447	7.03358	4.26447	7.07148	4.23379	3.86259	4.23379	3.64608	4.23379	-1.08585	4.23379	-1.13524
4.29515	7.04576	4.29515	7.05484	4.26447	3.88417	4.26447	3.64651	4.26447	-1.07742	4.26447	-1.13199
4.32583	7.0572	4.32583	7.03838	4.29515	3.91765	4.29515	3.64036	4.29515	-1.07293	4.29515	-1.13143
4.35651	7.0671	4.35651	7.02536	4.32583	3.96049	4.32583	3.62846	4.32583	-1.07116	4.32583	-1.1336
4.38719	7.07503	4.38719	7.02361	4.35651	4.00859	4.35651	3.6122	4.35651	-1.07028	4.35651	-1.13822
4.41786	7.08073	4.41786	7.03386	4.38719	4.05737	4.38719	3.59363	4.38719	-1.06828	4.38719	-1.14478
4.44854	7.08405	4.44854	7.04736	4.41786	4.10241	4.41786	3.57574	4.41786	-1.06345	4.41786	-1.15248
4.47922	7.08493	4.47922	7.06007	4.44854	4.13978	4.44854	3.56287	4.44854	-1.05497	4.44854	-1.16022
4.5099	7.0834	4.5099	7.07051	4.47922	4.16619	4.47922	3.55963	4.47922	-1.04311	4.47922	-1.16648
4.54058	7.07954	4.54058	7.07797	4.5099	4.17906	4.5099	3.56614	4.5099	-1.02908	4.5099	-1.16951
4.57126	7.07352	4.57126	7.08209	4.54058	4.17657	4.54058	3.57745	4.54058	-1.01458	4.54058	-1.16857
4.60194	7.06555	4.60194	7.08272	4.57126	4.15766	4.57126	3.58886	4.57126	-1.00136	4.57126	-1.16486
4.63262	7.05591	4.63262	7.07995	4.60194	4.12208	4.60194	3.59767	4.60194	-0.99099	4.60194	-1.16028
4.6633	7.04494	4.6633	7.07406	4.63262	4.07033	4.63262	3.60257	4.63262	-0.98474	4.63262	-1.15626
4.69398	7.0331	4.69398	7.06554	4.6633	4.00371	4.6633	3.60306	4.6633	-0.98352	4.6633	-1.15361
4.72466	7.02122	4.72466	7.05507	4.69398	3.92426	4.69398	3.59922	4.69398	-0.9879	4.69398	-1.15271
4.75534	7.01238	4.75534	7.04367	4.72466	3.83496	4.72466	3.59158	4.72466	-0.99808	4.72466	-1.15368
4.78602	7.01545	4.78602	7.03294	4.75534	3.74044	4.75534	3.58103	4.75534	-1.01399	4.75534	-1.1564
4.8167	7.02657	4.8167	7.0258	4.78602	3.65096	4.78602	3.56893	4.78602	-1.03522	4.78602	-1.16063
4.84738	7.039	4.84738	7.02574	4.8167	3.60405	4.8167	3.55712	4.8167	-1.06111	4.8167	-1.16594
4.87806	7.0512	4.87806	7.03182	4.84738	3.65172	4.84738	3.54817	4.84738	-1.09069	4.84738	-1.17178
4.90874	7.06264	4.90874	7.03987	4.87806	3.74048	4.87806	3.54467	4.87806	-1.1226	4.87806	-1.17733
4.93942	7.073	4.93942	7.04731	4.90874	3.8338	4.90874	3.54714	4.90874	-1.1547	4.90874	-1.18146
4.9701	7.08209	4.9701	7.05294	4.93942	3.92221	4.93942	3.55313	4.93942	-1.18263	4.93942	-1.18292
5.00078	7.08974	5.00078	7.05619	4.9701	4.00188	4.9701	3.55968	4.9701	-1.19615	4.9701	-1.18158
5.03146	7.09586	5.03146	7.05686	5.00078	4.07072	5.00078	3.56484	5.00078	-1.18567	5.00078	-1.17873
5.06214	7.10039	5.06214	7.05497	5.03146	4.12762	5.03146	3.56758	5.03146	-1.16102	5.03146	-1.17576
5.09282	7.10332	5.09282	7.05072	5.06214	4.17217	5.06214	3.5675	5.06214	-1.13319	5.06214	-1.17343
5.1235	7.10467	5.1235	7.04452	5.09282	4.20461	5.09282	3.56462	5.09282	-1.10663	5.09282	-1.17214
5.15418	7.10452	5.15418	7.03697	5.1235	4.22574	5.1235	3.55928	5.1235	-1.08327	5.1235	-1.17199
5.18486	7.10297	5.18486	7.02894	5.15418	4.23684	5.15418	3.55214	5.15418	-1.06417	5.15418	-1.17297
5.21553	7.10014	5.21553	7.02195	5.18486	4.23958	5.18486	3.54419	5.18486	-1.04994	5.18486	-1.17492
5.24621	7.09621	5.24621	7.01853	5.21553	4.2359	5.21553	3.53685	5.21553	-1.04091	5.21553	-1.17761
5.27689	7.09136	5.27689	7.02047	5.24621	4.22782	5.24621	3.53202	5.24621	-1.03722	5.24621	-1.18071
5.30757	7.08581	5.30757	7.02575	5.27689	4.21734	5.27689	3.53131	5.27689	-1.03878	5.27689	-1.1838
5.33825	7.0798	5.33825	7.03162	5.30757	4.20615	5.30757	3.53437	5.30757	-1.04529	5.30757	-1.18633
5.36893	7.0736	5.36893	7.03662	5.33825	4.19554	5.33825	3.53923	5.33825	-1.05626	5.33825	-1.18776
5.39961	7.06748	5.39961	7.04008	5.36893	4.18626	5.36893	3.54403	5.36893	-1.07091	5.36893	-1.18785
5.43029	7.06175	5.43029	7.04169	5.39961	4.17843	5.39961	3.54764	5.39961	-1.08816	5.39961	-1.18695
5.46097	7.0567	5.46097	7.04137	5.43029	4.17164	5.43029	3.54947	5.43029	-1.10646	5.43029	-1.18573
5.49165	7.05261	5.49165	7.03921	5.46097	4.16508	5.46097	3.54931	5.46097	-1.12357	5.46097	-1.18467
5.52233	7.04967	5.52233	7.03542	5.49165	4.15768	5.49165	3.54719	5.49165	-1.13643	5.49165	-1.18409
5.55301	7.04794	5.55301	7.03039	5.52233	4.14835	5.52233	3.54335	5.52233	-1.14163	5.52233	-1.18409
5.58369	7.0473	5.58369	7.02467	5.55301	4.13607	5.55301	3.53822	5.55301	-1.13726	5.55301	-1.1847
5.61437	7.04751	5.61437	7.01911	5.58369	4.12008	5.58369	3.5324	5.58369	-1.12446	5.58369	-1.18585
5.64505	7.04824	5.64505	7.01513	5.61437	4.09986	5.61437	3.52677	5.61437	-1.1064	5.61437	-1.18743
5.67573	7.04914	5.67573	7.01452	5.64505	4.07523	5.64505	3.52247	5.64505	-1.08621	5.64505	-1.18929
5.70641	7.04994	5.70641	7.01719	5.67573	4.04628	5.67573	3.5207	5.67573	-1.06628	5.67573	-1.19122
5.73709	7.0504	5.73709	7.02117	5.70641	4.01341	5.70641	3.52171	5.70641	-1.04828	5.70641	-1.19297
5.76777	7.05035	5.76777	7.02496	5.73709	3.97726	5.73709	3.52439	5.73709	-1.03339	5.73709	-1.19425
5.79845	7.04968	5.79845	7.02782	5.76777	3.93866	5.76777	3.52735	5.76777	-1.02245	5.76777	-1.19478
5.82913	7.04833	5.82913	7.02943	5.79845	3.8986	5.79845	3.5297	5.79845	-1.01602	5.79845	-1.19461
5.85981	7.04628	5.85981	7.02964	5.82913	3.8582	5.82913	3.53098	5.82913	-1.01444	5.82913	-1.1941
5.89049	7.04353	5.89049	7.02849	5.85981	3.81862	5.85981	3.531	5.85981	-1.01782	5.85981	-1.19359
5.92117	7.04013	5.92117	7.02612	5.89049	3.78102	5.89049	3.52977	5.89049	-1.02609	5.89049	-1.19329
5.95185	7.03613	5.95185	7.02281	5.92117	3.74651	5.92117	3.52744	5.92117	-1.03898	5.92117	-1.19327
5.98253	7.03163	5.98253	7.01896	5.95185	3.71606	5.95185	3.52429	5.95185	-1.05602	5.95185	-1.19354
6.0132	7.02675	6.0132	7.0152	5.98253	3.69037	5.98253	3.52072	5.98253	-1.07654	5.98253	-1.19407
6.04388	7.02166	6.04388	7.01247	6.0132	3.66974	6.0132	3.51725	6.0132	-1.09968	6.0132	-1.19479
6.07456	7.01663	6.07456	7.01186	6.04388	3.65393	6.04388	3.51458	6.04388	-1.12428	6.04388	-1.19565
6.10524	7.01221	6.10524	7.01342	6.07456	3.64216	6.07456	3.51342	6.07456	-1.14871	6.07456	-1.19655
6.13592	7.00963	6.13592	7.01598	6.10524	3.63324	6.10524	3.51389	6.10524	-1.17046	6.10524	-1.19743
6.1666	7.01042	6.1666	7.0185	6.13592	3.62593	6.13592	3.51539	6.13592	-1.18542	6.13592	-1.19822
6.19728	7.01386	6.19728	7.02038	6.1666	3.61914	6.1666	3.51708	6.1666	-1.18884	6.1666	-1.19883
6.22796	7.01828	6.22796	7.02135	6.19728	3.61209	6.19728	3.51844	6.19728	-1.1808	6.19728	-1.19919
6.25864	7.02282	6.25864	7.02127	6.22796	3.60437	6.22796	3.51915	6.22796	-1.16686	6.22796	-1.19927
6.28932	7.02713	6.28932	7.02015	6.25864	3.59583	6.25864	3.5191	6.25864	-1.15193	6.25864	-1.19924
6.32	7.03103	6.32	7.01809	6.28932	3.58656	6.28932	3.51831	6.28932	-1.13873	6.28932	-1.19924
6.35068	7.03438	6.35068	7.01529	6.32	3.57686	6.32	3.51684	6.32	-1.12864	6.32	-1.19929
6.38136	7.03713	6.38136	7.01205	6.35068	3.56715	6.35068	3.51486	6.35068	-1.12239	6.35068	-1.19939
6.41204	7.0392	6.41204	7.00893	6.38136	3.55808	6.38136	3.51256	6.38136	-1.12031	6.38136	-1.19947
6.44272	7.04058	6.44272	7.00697	6.41204	3.55058	6.41204	3.51021	6.41204	-1.12244	6.41204	-1.19948
6.4734	7.04126	6.4734	7.00745	6.44272	3.54584	6.44272	3.50814	6.44272	-1.12859	6.44272	-1.19939
6.50408	7.04124	6.50408	7.00974	6.4734	3.5449	6.4734	3.5068	6.4734	-1.13841	6.4734	-1.19926
6.53476	7.04056	6.53476	7.01244	6.50408	3.54794	6.50408	3.50652	6.50408	-1.15136	6.50408	-1.19911
6.56544	7.03925	6.56544	7.0148	6.53476	3.55399	6.53476	3.50709	6.53476	-1.16674	6.53476	-1.19892
6.59612	7.03736	6.59612	7.01648	6.56544	3.56175	6.56544	3.50801	6.56544	-1.18368	6.56544	-1.19867
6.6268	7.03498	6.6268	7.01733	6.59612	3.57009	6.59612	3.50886	6.59612	-1.20098	6.59612	-1.19835
6.65748	7.03219	6.65748	7.01729	6.6268	3.57819	6.6268	3.50944	6.6268	-1.21655	6.6268	-1.19796
6.68816	7.02907	6.68816	7.01637	6.65748	3.58545	6.65748	3.50967	6.65748	-1.22547	6.65748	-1.19754
6.71884	7.02574	6.71884	7.01465	6.68816	3.59147	6.68816	3.50956	6.68816	-1.22191	6.68816	-1.1971
6.74952	7.02232	6.74952	7.01228	6.71884	3.59598	6.71884	3.50915	6.71884	-1.21099	6.71884	-1.19671
6.7802	7.01893	6.7802	7.00945	6.74952	3.59886	6.74952	3.50853	6.74952	-1.19925	6.74952	-1.19639
6.81087	7.01576	6.81087	7.00649	6.7802	3.60014	6.7802	3.50779	6.7802	-1.18915	6.7802	-1.19619
6.84155	7.01301	6.84155	7.00417	6.81087	3.60001	6.81087	3.50702	6.81087	-1.18166	6.81087	-1.19611
6.87223	7.01095	6.87223	7.00416	6.84155	3.59882	6.84155	3.50631	6.84155	-1.17722	6.84155	-1.19618
6.90291	7.00986	6.90291	7.00625	6.87223	3.59705	6.87223	3.5057	6.87223	-1.176	6.87223	-1.19638
6.93359	7.00979	6.93359	7.00865	6.90291	3.59526	6.90291	3.50522	6.90291	-1.17796	6.90291	-1.19668
6.96427	7.01049	6.96427	7.01071	6.93359	3.59396	6.93359	3.50485	6.93359	-1.18292	6.93359	-1.19698
6.99495	7.01156	6.99495	7.01218	6.96427	3.59353	6.96427	3.50453	6.96427	-1.19055	6.96427	-1.19718
7.02563	7.01267	7.02563	7.01295	6.99495	3.59403	6.99495	3.50422	6.99495	-1.20043	6.99495	-1.19713
7.05631	7.01362	7.05631	7.01297	7.02563	3.59523	7.02563	3.50388	7.02563	-1.212	7.02563	-1.19679
7.08699	7.01432	7.08699	7.01228	7.05631	3.59665	7.05631	3.5035	7.05631	-1.22452	7.05631	-1.19624
7.11767	7.0147	7.11767	7.01091	7.08699	3.59769	7.08699	3.50309	7.08699	-1.23657	7.08699	-1.1956
7.14835	7.01476	7.14835	7.00898	7.11767	3.59775	7.11767	3.50267	7.11767	-1.24064	7.11767	-1.19499
7.17903	7.0145	7.17903	7.00661	7.14835	3.59639	7.14835	3.50228	7.14835	-1.23109	7.14835	-1.19447
7.20971	7.01395	7.20971	7.004	7.17903	3.59334	7.17903	3.50193	7.17903	-1.21966	7.17903	-1.19411
7.24039	7.01313	7.24039	7.00159	7.20971	3.58865	7.20971	3.50164	7.20971	-1.20919	7.20971	-1.19395
7.27107	7.0121	7.27107	7.00224	7.24039	3.58267	7.24039	3.50142	7.24039	-1.20039	7.24039	-1.194
7.30175	7.01088	7.30175	7.00466	7.27107	3.57619	7.27107	3.50125	7.27107	-1.1936	7.27107	-1.19425
7.33243	7.00954	7.33243	7.00691	7.30175	3.57047	7.30175	3.50111	7.30175	-1.18904	7.30175	-1.1947
7.36311	7.00812	7.36311	7.00876	7.33243	3.56717	7.33243	3.50097	7.33243	-1.18676	7.33243	-1.1953
7.39379	7.00667	7.39379	7.0101	7.36311	3.56779	7.36311	3.50083	7.36311	-1.18673	7.36311	-1.196
7.42447	7.00525	7.42447	7.01086	7.39379	3.57285	7.39379	3.50071	7.39379	-1.18878	7.39379	-1.19669
7.45515	7.00393	7.45515	7.01104	7.42447	3.58156	7.42447	3.5006	7.42447	-1.19267	7.42447	-1.19725
7.48583	7.00286	7.48583	7.01064	7.45515	3.59244	7.45515	3.50052	7.45515	-1.19807	7.45515	-1.19752
7.51651	7.00232	7.51651	7.00971	7.48583	3.60409	7.48583	3.50046	7.48583	-1.20458	7.48583	-1.19741
7.54719	7.00259	7.54719	7.00832	7.51651	3.61541	7.51651	3.50042	7.51651	-1.21173	7.51651	-1.19706
7.57787	7.00341	7.57787	7.00659	7.54719	3.62566	7.54719	3.50047	7.54719	-1.219	7.54719	-1.19663
7.60854	7.00444	7.60854	7.00464	7.57787	3.63438	7.57787	3.50066	7.57787	-1.22574	7.57787	-1.19627
7.63922	7.00553	7.63922	7.00267	7.60854	3.64137	7.60854	3.50098	7.60854	-1.23116	7.60854	-1.19603
7.6699	7.00663	7.6699	7.00128	7.63922	3.64664	7.63922	3.50139	7.63922	-1.23434	7.63922	-1.19593
7.70058	7.00772	7.70058	7.00216	7.6699	3.65036	7.6699	3.50187	7.6699	-1.23486	7.6699	-1.19597
7.73126	7.0088	7.73126	7.00373	7.70058	3.65282	7.70058	3.50238	7.70058	-1.23361	7.70058	-1.19611
7.76194	7.00984	7.76194	7.0051	7.73126	3.65433	7.73126	3.50287	7.73126	-1.23187	7.73126	-1.1963
7.79262	7.01085	7.79262	7.00611	7.76194	3.65521	7.76194	3.5033	7.76194	-1.2304	7.76194	-1.19644
7.8233	7.01182	7.8233	7.00671	7.79262	3.65565	7.79262	3.50364	7.79262	-1.22943	7.79262	-1.19646
7.85398	7.01272	7.85398	7.00686	7.8233	3.65572	7.8233	3.50385	7.8233	-1.22882	7.8233	-1.19631
7.88466	7.01355	7.88466	7.00659	7.85398	3.65534	7.85398	3.5039	7.85398	-1.22823	7.85398	-1.19602
7.91534	7.01429	7.91534	7.00591	7.88466	3.65428	7.88466	3.50377	7.88466	-1.22721	7.88466	-1.19564
7.94602	7.01492	7.94602	7.0049	7.91534	3.65224	7.91534	3.50345	7.91534	-1.22544	7.91534	-1.19526
7.9767	7.01543	7.9767	7.00363	7.94602	3.6489	7.94602	3.50296	7.94602	-1.22287	7.94602	-1.19495
8.00738	7.01582	8.00738	7.00219	7.9767	3.64398	7.9767	3.50231	7.9767	-1.21972	7.9767	-1.19476
8.03806	7.01607	8.03806	7.0008	8.00738	3.63731	8.00738	3.50156	8.00738	-1.21635	8.00738	-1.19473
8.06874	7.0162	8.06874	7.00115	8.03806	3.62886	8.03806	3.50086	8.03806	-1.2132	8.03806	-1.19487
8.09942	7.0162	8.09942	7.00253	8.06874	3.61876	8.06874	3.50086	8.06874	-1.21062	8.06874	-1.19518
8.1301	7.01609	8.1301	7.00379	8.09942	3.6073	8.09942	3.50161	8.09942	-1.20895	8.09942	-1.19566
8.16078	7.0159	8.16078	7.00484	8.1301	3.59495	8.1301	3.50246	8.1301	-1.20841	8.1301	-1.19627
8.19146	7.01566	8.19146	7.0056	8.16078	3.58235	8.16078	3.50325	8.16078	-1.20915	8.16078	-1.197
8.22214	7.01539	8.22214	7.00606	8.19146	3.57033	8.19146	3.50391	8.19146	-1.21123	8.19146	-1.19779
8.25282	7.01515	8.25282	7.00619	8.22214	3.55982	8.22214	3.5044	8.22214	-1.2146	8.22214	-1.19859
8.2835	7.01497	8.2835	7.00601	8.25282	3.55179	8.25282	3.50471	8.25282	-1.21906	8.25282	-1.19926
8.31418	7.01492	8.31418	7.00556	8.2835	3.54685	8.2835	3.50484	8.2835	-1.22418	8.2835	-1.19928
8.34486	7.01503	8.34486	7.00487	8.31418	3.54479	8.31418	3.50482	8.31418	-1.22907	8.31418	-1.19874
8.37554	7.01533	8.37554	7.00401	8.34486	3.54451	8.34486	3.5047	8.34486	-1.23194	8.34486	-1.19816
8.40621	7.01584	8.40621	7.00308	8.37554	3.5446	8.37554	3.50455	8.37554	-1.23064	8.37554	-1.19769
8.43689	7.01654	8.43689	7.00221	8.40621	3.54392	8.40621	3.5045	8.40621	-1.22527	8.40621	-1.19735
8.46757	7.01743	8.46757	7.00168	8.43689	3.54179	8.43689	3.50462	8.43689	-1.21772	8.43689	-1.19715
8.49825	7.01846	8.49825	7.00179	8.46757	3.53792	8.46757	3.50495	8.46757	-1.2094	8.46757	-1.19709
8.52893	7.0196	8.52893	7.00233	8.49825	3.53238	8.49825	3.50546	8.49825	-1.2011	8.49825	-1.19716
8.55961	7.02082	8.55961	7.00295	8.52893	3.5256	8.52893	3.50606	8.52893	-1.19328	8.52893	-1.19734
8.59029	7.02206	8.59029	7.00347	8.55961	3.51858	8.55961	3.50665	8.55961	-1.18629	8.55961	-1.1976
8.62097	7.0233	8.62097	7.00382	8.59029	3.51386	8.59029	3.50717	8.59029	-1.18037	8.59029	-1.19792
8.65165	7.0245	8.65165	7.00399	8.62097	3.51547	8.62097	3.50754	8.62097	-1.17569	8.62097	-1.19825
8.68233	7.02563	8.68233	7.00399	8.65165	3.52207	8.65165	3.50772	8.65165	-1.17236	8.65165	-1.19855
8.71301	7.02668	8.71301	7.00382	8.68233	3.52989	8.68233	3.5077	8.68233	-1.17044	8.68233	-1.19876
8.74369	7.02761	8.74369	7.00352	8.71301	3.53716	8.71301	3.50746	8.71301	-1.16994	8.71301	-1.19885
8.77437	7.02842	8.77437	7.00316	8.74369	3.5431	8.74369	3.50702	8.74369	-1.17085	8.74369	-1.19883
8.80505	7.02908	8.80505	7.00277	8.77437	3.54724	8.77437	3.5064	8.77437	-1.17309	8.77437	-1.19874
8.83573	7.0296	8.83573	7.00245	8.80505	3.54936	8.80505	3.50564	8.80505	-1.17656	8.80505	-1.19865
8.86641	7.02997	8.86641	7.00226	8.83573	3.54943	8.83573	3.50478	8.83573	-1.18114	8.83573	-1.19858
8.89709	7.03019	8.89709	7.00224	8.86641	3.5476	8.86641	3.50388	8.86641	-1.18669	8.86641	-1.19856
8.92777	7.03026	8.92777	7.00236	8.89709	3.54427	8.89709	3.50297	8.89709	-1.19303	8.89709	-1.19859
8.95845	7.03018	8.95845	7.00256	8.92777	3.54014	8.92777	3.50211	8.92777	-1.19992	8.92777	-1.19866
8.98913	7.02997	8.98913	7.00278	8.95845	3.53629	8.95845	3.50134	8.95845	-1.2071	8.95845	-1.19876
9.01981	7.02963	9.01981	7.00298	8.98913	3.53416	8.98913	3.50072	8.98913	-1.21412	8.98913	-1.19888
9.05049	7.02918	9.05049	7.00313	9.01981	3.53504	9.01981	3.50033	9.01981	-1.22031	9.01981	-1.19902
9.08117	7.02863	9.08117	7.00323	9.05049	3.53908	9.05049	3.50037	9.05049	-1.22456	9.05049	-1.19915
9.11185	7.02799	9.11185	7.00327	9.08117	3.5453	9.08117	3.50055	9.08117	-1.22558	9.08117	-1.19928
9.14253	7.02728	9.14253	7.00325	9.11185	3.55248	9.11185	3.50071	9.11185	-1.22302	9.11185	-1.19938
9.17321	7.0265	9.17321	7.00318	9.14253	3.55964	9.14253	3.50089	9.14253	-1.21797	9.14253	-1.19946
9.20388	7.02567	9.20388	7.00303	9.17321	3.56617	9.17321	3.50118	9.17321	-1.21177	9.17321	-1.1995
9.23456	7.02479	9.23456	7.00283	9.20388	3.5717	9.20388	3.50157	9.20388	-1.20536	9.20388	-1.19952
9.26524	7.02388	9.26524	7.00255	9.23456	3.57608	9.23456	3.50205	9.23456	-1.19934	9.23456	-1.1995
9.29592	7.02293	9.29592	7.00221	9.26524	3.57935	9.26524	3.50255	9.26524	-1.19409	9.26524	-1.19947
9.3266	7.02196	9.3266	7.00181	9.29592	3.58168	9.29592	3.50305	9.29592	-1.18992	9.29592	-1.19942
9.35728	7.02097	9.35728	7.00139	9.3266	3.58336	9.3266	3.5035	9.3266	-1.18703	9.3266	-1.19937
9.38796	7.01997	9.38796	7.00104	9.35728	3.58472	9.35728	3.50385	9.35728	-1.18559	9.35728	-1.19932
9.41864	7.01898	9.41864	7.00094	9.38796	3.58606	9.38796	3.5041	9.38796	-1.1857	9.38796	-1.19929
9.44932	7.01799	9.44932	7.00121	9.41864	3.58761	9.41864	3.50421	9.41864	-1.18739	9.41864	-1.19926
9.48	7.01705	9.48	7.00166	9.44932	3.58945	9.44932	3.50419	9.44932	-1.19066	9.44932	-1.19923
9.51068	7.01618	9.51068	7.00215	9.48	3.59151	9.48	3.50404	9.48	-1.1954	9.48	-1.19922
9.54136	7.01541	9.54136	7.00259	9.51068	3.59358	9.51068	3.50376	9.51068	-1.20144	9.51068	-1.19921
9.57204	7.01479	9.57204	7.00295	9.54136	3.59536	9.54136	3.50337	9.54136	-1.20849	9.54136	-1.19919
9.60272	7.01435	9.60272	7.00318	9.57204	3.59656	9.57204	3.50291	9.57204	-1.21609	9.57204	-1.19917
9.6334	7.01414	9.6334	7.00328	9.60272	3.59689	9.60272	3.5024	9.60272	-1.22343	9.60272	-1.19915
9.66408	7.01418	9.66408	7.00323	9.6334	3.59618	9.6334	3.50188	9.6334	-1.22892	9.6334	-1.19913
9.69476	7.01448	9.69476	7.00303	9.66408	3.59435	9.66408	3.50138	9.66408	-1.23011	9.66408	-1.19912
9.72544	7.01502	9.72544	7.00269	9.69476	3.59143	9.69476	3.50094	9.69476	-1.22629	9.69476	-1.19913
9.75612	7.01579	9.75612	7.00224	9.72544	3.58759	9.72544	3.50063	9.72544	-1.21968	9.72544	-1.19916
9.7868	7.01674	9.7868	7.00172	9.75612	3.58312	9.75612	3.5005	9.75612	-1.21237	9.75612	-1.19921
9.81748	7.01784	9.81748	7.00122	9.7868	3.57838	9.7868	3.50051	9.7868	-1.20548	9.7868	-1.19928
9.84816	7.01903	9.84816	7.00097	9.81748	3.57381	9.81748	3.50054	9.81748	-1.19962	9.81748	-1.19936
9.87884	7.0203	9.87884	7.00118	9.84816	3.5698	9.84816	3.50051	9.84816	-1.19517	9.84816	-1.19943
9.90952	7.0216	9.90952	7.00166	9.87884	3.56665	9.87884	3.5004	9.87884	-1.1924	9.87884	-1.19946
9.9402	7.02291	9.9402	7.00217	9.90952	3.56449	9.90952	3.50021	9.90952	-1.19146	9.90952	-1.19943
9.97088	7.02421	9.97088	7.00261	9.9402	3.56315	9.9402	3.50011	9.9402	-1.19243	9.9402	-1.19933
			7.00292	9.97088	3.5623	9.97088	3.50039	9.97088	-1.19528	9.97088	-1.19921

## Sheet: Figure 1i
Pt-Ru/RuO2			Pt foil			PtO2
k	R+α		k	R+α		k	R+α
-12.45	0	0.00219	-12.5	0	0.000786502	-14.4	0	0.000906311
-12.45	0.0241	0.00507	-12.5	0.024	0.0022	-14.4	0.02083	0.00379
-12.45	0.04819	0.00808	-12.5	0.048	0.00443	-14.4	0.04167	0.00941
-12.45	0.07229	0.01112	-12.5	0.072	0.00685	-14.4	0.0625	0.01546
-12.45	0.09639	0.01392	-12.5	0.096	0.00891	-14.4	0.08333	0.02059
-12.45	0.12048	0.0161	-12.5	0.12	0.01019	-14.4	0.10417	0.02382
-12.45	0.14458	0.01744	-12.5	0.144	0.01044	-14.4	0.125	0.02458
-12.45	0.16867	0.0179	-12.5	0.168	0.00957	-14.4	0.14583	0.02283
-12.45	0.19277	0.01768	-12.5	0.192	0.00771	-14.4	0.16667	0.01908
-12.45	0.21687	0.01714	-12.5	0.216	0.00511	-14.4	0.1875	0.01458
-12.45	0.24096	0.01669	-12.5	0.24	0.00215	-14.4	0.20833	0.01167
-12.45	0.26506	0.01663	-12.5	0.264	0.000917438	-14.4	0.22917	0.01275
-12.45	0.28916	0.017	-12.5	0.288	0.00349	-14.4	0.25	0.01637
-12.45	0.31325	0.01758	-12.5	0.312	0.00548	-14.4	0.27083	0.01992
-12.45	0.33735	0.01807	-12.5	0.336	0.00673	-14.4	0.29167	0.02222
-12.45	0.36145	0.01827	-12.5	0.36	0.00719	-14.4	0.3125	0.02294
-12.45	0.38554	0.01812	-12.5	0.384	0.00696	-14.4	0.33333	0.02225
-12.45	0.40964	0.01767	-12.5	0.408	0.00625	-14.4	0.35417	0.02061
-12.45	0.43373	0.01707	-12.5	0.432	0.0053	-14.4	0.375	0.01861
-12.45	0.45783	0.01648	-12.5	0.456	0.00443	-14.4	0.39583	0.01681
-12.45	0.48193	0.01603	-12.5	0.48	0.00391	-14.4	0.41667	0.01553
-12.45	0.50602	0.01577	-12.5	0.504	0.00384	-14.4	0.4375	0.01479
-12.45	0.53012	0.01565	-12.5	0.528	0.00407	-14.4	0.45833	0.01433
-12.45	0.55422	0.0156	-12.5	0.552	0.00435	-14.4	0.47917	0.01388
-12.45	0.57831	0.01554	-12.5	0.576	0.00456	-14.4	0.5	0.01325
-12.45	0.60241	0.01539	-12.5	0.6	0.00464	-14.4	0.52083	0.01243
-12.45	0.62651	0.01512	-12.5	0.624	0.0046	-14.4	0.54167	0.0115
-12.45	0.6506	0.01471	-12.5	0.648	0.00448	-14.4	0.5625	0.01057
-12.45	0.6747	0.01417	-12.5	0.672	0.0043	-14.4	0.58333	0.00974
-12.45	0.6988	0.01352	-12.5	0.696	0.00408	-14.4	0.60417	0.00908
-12.45	0.72289	0.01278	-12.5	0.72	0.00384	-14.4	0.625	0.00858
-12.45	0.74699	0.01196	-12.5	0.744	0.00358	-14.4	0.64583	0.00821
-12.45	0.77108	0.0111	-12.5	0.768	0.00331	-14.4	0.66667	0.0079
-12.45	0.79518	0.01021	-12.5	0.792	0.00303	-14.4	0.6875	0.0076
-12.45	0.81928	0.0093	-12.5	0.816	0.00274	-14.4	0.70833	0.00728
-12.45	0.84337	0.0084	-12.5	0.84	0.00246	-14.4	0.72917	0.00693
-12.45	0.86747	0.00752	-12.5	0.864	0.00218	-14.4	0.75	0.00653
-12.45	0.89157	0.00668	-12.5	0.888	0.00191	-14.4	0.77083	0.00609
-12.45	0.91566	0.00588	-12.5	0.912	0.00167	-14.4	0.79167	0.00562
-12.45	0.93976	0.00513	-12.5	0.936	0.00144	-14.4	0.8125	0.00513
-12.45	0.96386	0.00444	-12.5	0.96	0.00123	-14.4	0.83333	0.00463
-12.45	0.98795	0.00381	-12.5	0.984	0.00104	-14.4	0.85417	0.00414
-12.45	1.01205	0.00325	-12.5	1.008	0.000878633	-14.4	0.875	0.00366
-12.45	1.03615	0.00274	-12.5	1.032	0.000734923	-14.4	0.89583	0.00321
-12.45	1.06024	0.0023	-12.5	1.056	0.000610553	-14.4	0.91667	0.00279
-12.45	1.08434	0.00191	-12.5	1.08	0.000503942	-14.4	0.9375	0.0024
-12.45	1.10843	0.00157	-12.5	1.104	0.000413365	-14.4	0.95833	0.00205
-12.45	1.13253	0.00129	-12.5	1.128	0.000337053	-14.4	0.97917	0.00173
-12.45	1.15663	0.00104	-12.5	1.152	0.00027327	-14.4	1	0.00145
-12.45	1.18072	0.000842071	-12.5	1.176	0.000220361	-14.4	1.02083	0.00121
-12.45	1.20482	0.000674043	-12.5	1.2	0.000176789	-14.4	1.04167	0.000998214
-12.45	1.22892	0.000535987	-12.5	1.224	0.000141152	-14.4	1.0625	0.000817905
-12.45	1.25301	0.000423565	-12.5	1.248	0.000112195	-14.4	1.08333	0.000665167
-12.45	1.27711	0.000332793	-12.5	1.272	8.88097e-05	-14.4	1.10417	0.000537025
-12.45	1.3012	0.000260087	-12.5	1.296	7.00314e-05	-14.4	1.125	0.000430517
-12.45	1.3253	0.000202283	-12.5	1.32	5.50307e-05	-14.4	1.14583	0.000342786
-12.45	1.3494	0.00015664	-12.5	1.344	4.31037e-05	-14.4	1.16667	0.000271148
-12.45	1.37349	0.000120821	-12.5	1.368	3.36601e-05	-14.4	1.1875	0.000213141
-12.45	1.39759	9.28653e-05	-12.5	1.392	2.62101e-05	-14.4	1.20833	0.000166547
-12.45	1.42169	7.11526e-05	-12.5	1.416	2.03518e-05	-14.4	1.22917	0.000129407
-12.45	1.44578	5.43594e-05	-12.5	1.44	1.57583e-05	-14.4	1.25	0.000100017
-12.45	1.46988	4.14181e-05	-12.5	1.464	1.2166e-05	-14.4	1.27083	7.69201e-05
-12.45	1.49398	3.14768e-05	-12.5	1.488	9.36373e-06	-14.4	1.29167	5.88845e-05
-12.45	1.51807	2.38612e-05	-12.5	1.512	7.18343e-06	-14.4	1.3125	4.48853e-05
-12.45	1.54217	1.80418e-05	-12.5	1.536	5.49161e-06	-14.4	1.33333	3.4079e-05
-12.45	1.56627	1.36056e-05	-12.5	1.56	4.18271e-06	-14.4	1.35417	2.57795e-05
-12.45	1.59036	1.02318e-05	-12.5	1.584	3.17333e-06	-14.4	1.375	1.94349e-05
-12.45	1.61446	7.67206e-06	-12.5	1.608	2.3977e-06	-14.4	1.39583	1.4605e-05
-12.45	1.63855	5.73488e-06	-12.5	1.632	1.80399e-06	-14.4	1.41667	1.09423e-05
-12.45	1.66265	4.27282e-06	-12.5	1.656	1.35141e-06	-14.4	1.4375	8.1745e-06
-12.45	1.68675	3.17257e-06	-12.5	1.68	1.00793e-06	-14.4	1.45833	6.08963e-06
-12.45	1.71084	2.34719e-06	-12.5	1.704	7.48432e-07	-14.4	1.47917	4.52393e-06
-12.45	1.73494	1.73008e-06	-12.5	1.728	5.53295e-07	-14.4	1.5	3.35147e-06
-12.45	1.75904	1.27033e-06	-12.5	1.752	4.07251e-07	-14.4	1.52083	2.47591e-06
-12.45	1.78313	9.29082e-07	-12.5	1.776	2.98466e-07	-14.4	1.54167	1.82384e-06
-12.45	1.80723	6.7678e-07	-12.5	1.8	2.17814e-07	-14.4	1.5625	1.33955e-06
-12.45	1.83133	4.90987e-07	-12.5	1.824	1.58298e-07	-14.4	1.58333	9.80874e-07
-12.45	1.85542	3.54733e-07	-12.5	1.848	1.14577e-07	-14.4	1.60417	7.15986e-07
-12.45	1.87952	2.55228e-07	-12.5	1.872	8.26017e-08	-14.4	1.625	5.20944e-07
-12.45	1.90361	1.82868e-07	-12.5	1.896	5.93176e-08	-14.4	1.64583	3.77774e-07
-12.45	1.92771	1.30476e-07	-12.5	1.92	4.24336e-08	-14.4	1.66667	2.73017e-07
-12.45	1.95181	9.27041e-08	-12.5	1.944	3.02407e-08	-14.4	1.6875	1.96621e-07
-12.45	1.9759	6.55912e-08	-12.5	1.968	2.14707e-08	-14.4	1.70833	1.41099e-07
-12.45	2	4.62139e-08	-12.5	1.992	1.51874e-08	-14.4	1.72917	1.00889e-07
-12.45	2.0241	3.24252e-08	-12.5	2.016	1.07032e-08	-14.4	1.75	7.1874e-08
-12.45	2.04819	2.26559e-08	-12.5	2.04	7.51506e-09	-14.4	1.77083	5.10143e-08
-12.45	2.07229	1.57643e-08	-12.5	2.064	5.25705e-09	-14.4	1.79167	3.60739e-08
-12.45	2.09639	1.09237e-08	-12.5	2.088	3.66384e-09	-14.4	1.8125	2.54137e-08
-12.45	2.12048	7.53825e-09	-12.5	2.112	2.54393e-09	-14.4	1.83333	1.78366e-08
-12.45	2.14458	5.18067e-09	-12.5	2.136	1.75971e-09	-14.4	1.85417	1.24717e-08
-12.45	2.16867	3.54587e-09	-12.5	2.16	1.21265e-09	-14.4	1.875	8.68777e-09
-12.45	2.19277	2.41707e-09	-12.5	2.184	8.32487e-10	-14.4	1.89583	6.0293e-09
-12.45	2.21687	1.64094e-09	-12.5	2.208	5.69323e-10	-14.4	1.91667	4.16874e-09
-12.45	2.24096	1.10954e-09	-12.5	2.232	3.87858e-10	-14.4	1.9375	2.87164e-09
-12.45	2.26506	7.47212e-10	-12.5	2.256	2.63217e-10	-14.4	1.95833	1.97083e-09
-12.45	2.28916	5.01198e-10	-12.5	2.28	1.77942e-10	-14.4	1.97917	1.34764e-09
-12.45	2.31325	3.34848e-10	-12.5	2.304	1.1983e-10	-14.4	2	9.18134e-10
-12.45	2.33735	2.22828e-10	-12.5	2.328	8.03855e-11	-14.4	2.02083	6.23246e-10
-12.45	2.36145	1.47701e-10	-12.5	2.352	5.37174e-11	-14.4	2.04167	4.21542e-10
-12.45	2.38554	9.75224e-11	-12.5	2.376	3.57587e-11	-14.4	2.0625	2.84091e-10
-12.45	2.40964	6.41418e-11	-12.5	2.4	2.37129e-11	-14.4	2.08333	1.90774e-10
-12.45	2.43374	4.20251e-11	-12.5	2.424	1.56651e-11	-14.4	2.10417	1.27653e-10
-12.45	2.45783	2.74296e-11	-12.5	2.448	1.03094e-11	-14.4	2.125	8.51137e-11
-12.45	2.48193	1.78356e-11	-12.5	2.472	6.75922e-12	-14.4	2.14583	5.65499e-11
-12.45	2.50602	1.1554e-11	-12.5	2.496	4.41501e-12	-14.4	2.16667	3.74397e-11
-12.45	2.53012	7.45698e-12	-12.5	2.52	2.87311e-12	-14.4	2.1875	2.47006e-11
-12.45	2.55422	4.79516e-12	-12.5	2.544	1.8628e-12	-14.4	2.20833	1.6239e-11
-12.45	2.57831	3.07233e-12	-12.5	2.568	1.20333e-12	-14.4	2.22917	1.06388e-11
-12.45	2.60241	1.96145e-12	-12.5	2.592	7.74504e-13	-14.4	2.25	6.94559e-12
-12.45	2.62651	1.24781e-12	-12.5	2.616	4.96694e-13	-14.4	2.27083	4.51871e-12
-12.45	2.6506	7.91058e-13	-12.5	2.64	3.1739e-13	-14.4	2.29167	2.9296e-12
-12.45	2.6747	4.99773e-13	-12.5	2.664	2.0209e-13	-14.4	2.3125	1.89276e-12
-12.45	2.6988	3.14678e-13	-12.5	2.688	1.2822e-13	-14.4	2.33333	1.21863e-12
-12.45	2.72289	1.97475e-13	-12.5	2.712	8.10647e-14	-14.4	2.35417	7.81892e-13
-12.45	2.74699	1.23518e-13	-12.5	2.736	5.1072e-14	-14.4	2.375	4.99938e-13
-12.45	2.77108	7.70108e-14	-12.5	2.76	3.20639e-14	-14.4	2.39583	3.18553e-13
-12.45	2.79518	4.78625e-14	-12.5	2.784	2.00604e-14	-14.4	2.41667	2.02275e-13
-12.45	2.81928	2.96543e-14	-12.5	2.808	1.25071e-14	-14.4	2.4375	1.27998e-13
-12.45	2.84337	1.8317e-14	-12.5	2.832	7.77094e-15	-14.4	2.45833	8.07158e-14
-12.45	2.86747	1.12802e-14	-12.5	2.856	4.81168e-15	-14.4	2.47917	5.07238e-14
-12.45	2.89157	6.92633e-15	-12.5	2.88	2.96914e-15	-14.4	2.5	3.1766e-14
-12.45	2.91566	4.24067e-15	-12.5	2.904	1.82591e-15	-14.4	2.52083	1.98249e-14
-12.45	2.93976	2.58901e-15	-12.5	2.928	1.11904e-15	-14.4	2.54167	1.23297e-14
-12.45	2.96386	1.57624e-15	-12.5	2.952	6.83492e-16	-14.4	2.5625	7.64177e-15
-12.45	2.98795	9.57017e-16	-12.5	2.976	4.16052e-16	-14.4	2.58333	4.71986e-15
-12.45	3.01205	5.79489e-16	-12.5	3	2.524e-16	-14.4	2.60417	2.90508e-15
-12.45	3.03614	3.49957e-16	-12.5	3.024	1.52603e-16	-14.4	2.625	1.78189e-15
-12.45	3.06024	2.10786e-16	-12.5	3.048	9.19537e-17	-14.4	2.64583	1.08917e-15
-12.45	3.08434	1.26631e-16	-12.5	3.072	5.52222e-17	-14.4	2.66667	6.63443e-16
-12.45	3.10843	7.58781e-17	-12.5	3.096	3.3052e-17	-14.4	2.6875	4.02718e-16
-12.45	3.13253	4.53503e-17	-12.5	3.12	1.97163e-17	-14.4	2.70833	2.43606e-16
-12.45	3.15663	2.70355e-17	-12.5	3.144	1.17219e-17	-14.4	2.72917	1.46847e-16
-12.45	3.18072	1.60761e-17	-12.5	3.168	6.94573e-18	-14.4	2.75	8.82121e-17
-12.45	3.20482	9.5349e-18	-12.5	3.192	4.10195e-18	-14.4	2.77083	5.28053e-17
-12.45	3.22892	5.64079e-18	-12.5	3.216	2.41444e-18	-14.4	2.79167	3.15002e-17
-12.45	3.25301	3.32846e-18	-12.5	3.24	1.41645e-18	-14.4	2.8125	1.87254e-17
-12.45	3.27711	1.95894e-18	-12.5	3.264	8.28221e-19	-14.4	2.83333	1.10926e-17
-12.45	3.3012	1.1499e-18	-12.5	3.288	4.82674e-19	-14.4	2.85417	6.54816e-18
-12.45	3.3253	6.73206e-19	-12.5	3.312	2.80368e-19	-14.4	2.875	3.85199e-18
-12.45	3.3494	3.93072e-19	-12.5	3.336	1.62321e-19	-14.4	2.89583	2.25804e-18
-12.45	3.37349	2.28885e-19	-12.5	3.36	9.36678e-20	-14.4	2.91667	1.31904e-18
-12.45	3.39759	1.32913e-19	-12.5	3.384	5.38745e-20	-14.4	2.9375	7.67824e-19
-12.45	3.42169	7.69671e-20	-12.5	3.408	3.08855e-20	-14.4	2.95833	4.45394e-19
-12.45	3.44578	4.44441e-20	-12.5	3.432	1.76484e-20	-14.4	2.97917	2.57457e-19
-12.45	3.46988	2.55903e-20	-12.5	3.456	1.00518e-20	-14.4	3	1.483e-19
-12.45	3.49398	1.46917e-20	-12.5	3.48	5.70643e-21	-14.4	3.02083	8.51243e-20
-12.45	3.51807	8.4098e-21	-12.5	3.504	3.22906e-21	-14.4	3.04167	4.86903e-20
-12.45	3.54217	4.79955e-21	-12.5	3.528	1.82129e-21	-14.4	3.0625	2.77528e-20
-12.45	3.56627	2.73085e-21	-12.5	3.552	1.02394e-21	-14.4	3.08333	1.57632e-20
-12.45	3.59036	1.54905e-21	-12.5	3.576	5.73807e-22	-14.4	3.10417	8.92195e-21
-12.45	3.61446	8.75954e-22	-12.5	3.6	3.20519e-22	-14.4	3.125	5.0321e-21
-12.45	3.63855	4.93783e-22	-12.5	3.624	1.7846e-22	-14.4	3.14583	2.82822e-21
-12.45	3.66265	2.77468e-22	-12.5	3.648	9.90439e-23	-14.4	3.16667	1.58398e-21
-12.45	3.68675	1.55417e-22	-12.5	3.672	5.47919e-23	-14.4	3.1875	8.84024e-22
-12.45	3.71084	8.67727e-23	-12.5	3.696	3.02139e-23	-14.4	3.20833	4.91645e-22
-12.45	3.73494	4.82895e-23	-12.5	3.72	1.66074e-23	-14.4	3.22917	2.72467e-22
-12.45	3.75904	2.67853e-23	-12.5	3.744	9.09914e-24	-14.4	3.25	1.50471e-22
-12.45	3.78313	1.48083e-23	-12.5	3.768	4.96939e-24	-14.4	3.27083	8.28064e-23
-12.45	3.80723	8.1596e-24	-12.5	3.792	2.70528e-24	-14.4	3.29167	4.54101e-23
-12.45	3.83133	4.48105e-24	-12.5	3.816	1.468e-24	-14.4	3.3125	2.48151e-23
-12.45	3.85542	2.45262e-24	-12.5	3.84	7.94044e-25	-14.4	3.33333	1.35131e-23
-12.45	3.87952	1.33786e-24	-12.5	3.864	4.28123e-25	-14.4	3.35417	7.33282e-24
-12.45	3.90361	7.27309e-25	-12.5	3.888	2.3009e-25	-14.4	3.375	3.96518e-24
-12.45	3.92771	3.94046e-25	-12.5	3.912	1.23263e-25	-14.4	3.39583	2.13665e-24
-12.45	3.95181	2.12759e-25	-12.5	3.936	6.58221e-26	-14.4	3.41667	1.14731e-24
-12.45	3.9759	1.14483e-25	-12.5	3.96	3.5036e-26	-14.4	3.4375	6.13908e-25
-12.45	4	6.139e-26	-12.5	3.984	1.85892e-26	-14.4	3.45833	3.27344e-25
-12.45	4.0241	3.28062e-26	-12.5	4.008	9.83126e-27	-14.4	3.47917	1.73934e-25
-12.45	4.04819	1.74708e-26	-12.5	4.032	5.18274e-27	-14.4	3.5	9.20968e-26
-12.45	4.07229	9.27181e-27	-12.5	4.056	2.72339e-27	-14.4	3.52083	4.8594e-26
-12.45	4.09639	4.90353e-27	-12.5	4.08	1.42647e-27	-14.4	3.54167	2.55505e-26
-12.45	4.12048	2.5843e-27	-12.5	4.104	7.44751e-28	-14.4	3.5625	1.33874e-26
-12.45	4.14458	1.35726e-27	-12.5	4.128	3.87577e-28	-14.4	3.58333	6.98996e-27
-12.45	4.16868	7.10347e-28	-12.5	4.152	2.01049e-28	-14.4	3.60417	3.63691e-27
-12.45	4.19277	3.70478e-28	-12.5	4.176	1.03954e-28	-14.4	3.625	1.88569e-27
-12.45	4.21687	1.92547e-28	-12.5	4.2	5.35767e-29	-14.4	3.64583	9.74295e-28
-12.45	4.24096	9.97219e-29	-12.5	4.224	2.75234e-29	-14.4	3.66667	5.01639e-28
-12.45	4.26506	5.14666e-29	-12.5	4.248	1.40936e-29	-14.4	3.6875	2.5738e-28
-12.45	4.28916	2.64691e-29	-12.5	4.272	7.19334e-30	-14.4	3.70833	1.31595e-28
-12.45	4.31325	1.35654e-29	-12.5	4.296	3.65956e-30	-14.4	3.72917	6.70479e-29
-12.45	4.33735	6.9279e-30	-12.5	4.32	1.85573e-30	-14.4	3.75	3.40419e-29
-12.45	4.36145	3.52572e-30	-12.5	4.344	9.37969e-31	-14.4	3.77083	1.72237e-29
-12.45	4.38554	1.78801e-30	-12.5	4.368	4.72549e-31	-14.4	3.79167	8.68401e-30
-12.45	4.40964	9.03586e-31	-12.5	4.392	2.37295e-31	-14.4	3.8125	4.36313e-30
-12.45	4.43374	4.55033e-31	-12.5	4.416	1.18772e-31	-14.4	3.83333	2.18453e-30
-12.45	4.45783	2.28345e-31	-12.5	4.44	5.92542e-32	-14.4	3.85417	1.08994e-30
-12.45	4.48193	1.14187e-31	-12.5	4.464	2.94648e-32	-14.4	3.875	5.41913e-31
-12.45	4.50602	5.69001e-32	-12.5	4.488	1.46039e-32	-14.4	3.89583	2.68498e-31
-12.45	4.53012	2.82543e-32	-12.5	4.512	7.21453e-33	-14.4	3.91667	1.32567e-31
-12.45	4.55422	1.39807e-32	-12.5	4.536	3.55242e-33	-14.4	3.9375	6.5225e-32
-12.45	4.57831	6.89366e-33	-12.5	4.56	1.74347e-33	-14.4	3.95833	3.19798e-32
-12.45	4.60241	3.38721e-33	-12.5	4.584	8.52857e-34	-14.4	3.97917	1.56251e-32
-12.45	4.62651	1.65848e-33	-12.5	4.608	4.15824e-34	-14.4	4	7.6077e-33
-12.45	4.6506	8.09188e-34	-12.5	4.632	2.02075e-34	-14.4	4.02083	3.6912e-33
-12.45	4.6747	3.93426e-34	-12.5	4.656	9.78776e-35	-14.4	4.04167	1.78471e-33
-12.45	4.69879	1.90611e-34	-12.5	4.68	4.72521e-35	-14.4	4.0625	8.59904e-34
-12.45	4.72289	9.20256e-35	-12.5	4.704	2.27365e-35	-14.4	4.08333	4.12874e-34
-12.45	4.74699	4.42732e-35	-12.5	4.728	1.09041e-35	-14.4	4.10417	1.97547e-34
-12.45	4.77108	2.1225e-35	-12.5	4.752	5.21217e-36	-14.4	4.125	9.41903e-35
-12.45	4.79518	1.01397e-35	-12.5	4.776	2.48317e-36	-14.4	4.14583	4.47535e-35
-12.45	4.81928	4.827e-36	-12.5	4.8	1.17911e-36	-14.4	4.16667	2.11901e-35
-12.45	4.84337	2.28982e-36	-12.5	4.824	5.58033e-37	-14.4	4.1875	9.9982e-36
-12.45	4.86747	1.08243e-36	-12.5	4.848	2.63221e-37	-14.4	4.20833	4.70106e-36
-12.45	4.89157	5.0988e-37	-12.5	4.872	1.23747e-37	-14.4	4.22917	2.2027e-36
-12.45	4.91566	2.39338e-37	-12.5	4.896	5.79832e-38	-14.4	4.25	1.02848e-36
-12.45	4.93976	1.1195e-37	-12.5	4.92	2.70782e-38	-14.4	4.27083	4.78547e-37
-12.45	4.96385	5.21811e-38	-12.5	4.944	1.26034e-38	-14.4	4.29167	2.2189e-37
-12.45	4.98795	2.42367e-38	-12.5	4.968	5.84659e-39	-14.4	4.3125	1.02526e-37
-12.45	5.01205	1.12177e-38	-12.5	4.992	2.70311e-39	-14.4	4.33333	4.72079e-38
-12.45	5.03615	5.17381e-39	-12.5	5.016	1.24557e-39	-14.4	4.35417	2.16611e-38
-12.45	5.06024	2.37786e-39	-12.5	5.04	5.72026e-40	-14.4	4.375	9.90444e-39
-12.45	5.08434	1.08902e-39	-12.5	5.064	2.61821e-40	-14.4	4.39583	4.51299e-39
-12.45	5.10843	4.97e-40	-12.5	5.088	1.19435e-40	-14.4	4.41667	2.04919e-39
-12.45	5.13253	2.26021e-40	-12.5	5.112	5.42996e-41	-14.4	4.4375	9.27227e-40
-12.45	5.15663	1.02427e-40	-12.5	5.136	2.46035e-41	-14.4	4.45833	4.18093e-40
-12.45	5.18072	4.62541e-41	-12.5	5.16	1.11105e-41	-14.4	4.47917	1.87865e-40
-12.45	5.20482	2.08141e-41	-12.5	5.184	5.00034e-42	-14.4	4.5	8.41204e-41
-12.45	5.22892	9.33336e-42	-12.5	5.208	2.24284e-42	-14.4	4.52083	3.75354e-41
-12.45	5.25301	4.1705e-42	-12.5	5.232	1.00259e-42	-14.4	4.54167	1.66904e-41
-12.45	5.27711	1.85699e-42	-12.5	5.256	4.46662e-43	-14.4	4.5625	7.39562e-42
-12.45	5.30121	8.23956e-43	-12.5	5.28	1.98317e-43	-14.4	4.58333	3.26563e-42
-12.45	5.3253	3.64307e-43	-12.5	5.304	8.77532e-44	-14.4	4.60417	1.43696e-42
-12.45	5.3494	1.6051e-43	-12.5	5.328	3.86981e-44	-14.4	4.625	6.30094e-43
-12.45	5.37349	7.04707e-44	-12.5	5.352	1.70073e-44	-14.4	4.64583	2.75328e-43
-12.45	5.39759	3.08308e-44	-12.5	5.376	7.44906e-45	-14.4	4.66667	1.19889e-43
-12.45	5.42169	1.3441e-44	-12.5	5.4	3.25151e-45	-14.4	4.6875	5.20226e-44
-12.45	5.44578	5.83914e-45	-12.5	5.424	1.41444e-45	-14.4	4.70833	2.24951e-44
-12.45	5.46988	2.52776e-45	-12.5	5.448	6.13191e-46	-14.4	4.72917	9.69323e-45
-12.45	5.49398	1.09042e-45	-12.5	5.472	2.64924e-46	-14.4	4.75	4.16229e-45
-12.45	5.51807	4.68728e-46	-12.5	5.496	1.14066e-46	-14.4	4.77083	1.78106e-45
-12.45	5.54217	2.00779e-46	-12.5	5.52	4.89443e-47	-14.4	4.79167	7.59469e-46
-12.45	5.56626	8.57006e-47	-12.5	5.544	2.09293e-47	-14.4	4.8125	3.22719e-46
-12.45	5.59036	3.64518e-47	-12.5	5.568	8.91896e-48	-14.4	4.83333	1.36654e-46
-12.45	5.61446	1.54499e-47	-12.5	5.592	3.78772e-48	-14.4	4.85417	5.76636e-47
-12.45	5.63855	6.52527e-48	-12.5	5.616	1.60304e-48	-14.4	4.875	2.42474e-47
-12.45	5.66265	2.74626e-48	-12.5	5.64	6.76105e-49	-14.4	4.89583	1.01604e-47
-12.45	5.68675	1.15174e-48	-12.5	5.664	2.84173e-49	-14.4	4.91667	4.24268e-48
-12.45	5.71084	4.81319e-49	-12.5	5.688	1.19028e-49	-14.4	4.9375	1.76544e-48
-12.45	5.73494	2.00439e-49	-12.5	5.712	4.96839e-50	-14.4	4.95833	7.32059e-49
-12.45	5.75904	8.3176e-50	-12.5	5.736	2.0667e-50	-14.4	4.97917	3.02498e-49
-12.45	5.78313	3.4394e-50	-12.5	5.76	8.56709e-51	-14.4	5	1.24561e-49
-12.45	5.80723	1.41721e-50	-12.5	5.784	3.53902e-51	-14.4	5.02083	5.11118e-50
-12.45	5.83132	5.81909e-51	-12.5	5.808	1.45688e-51	-14.4	5.04167	2.08999e-50
-12.45	5.85542	2.38091e-51	-12.5	5.832	5.97663e-52	-14.4	5.0625	8.51624e-51
-12.45	5.87952	9.70729e-52	-12.5	5.856	2.44331e-52	-14.4	5.08333	3.45806e-51
-12.45	5.90361	3.94385e-52	-12.5	5.88	9.95378e-53	-14.4	5.10417	1.39926e-51
-12.45	5.92771	1.59665e-52	-12.5	5.904	4.04097e-53	-14.4	5.125	5.64219e-52
-12.45	5.95181	6.44118e-53	-12.5	5.928	1.63481e-53	-14.4	5.14583	2.26713e-52
-12.45	5.9759	2.58934e-53	-12.5	5.952	6.59076e-54	-14.4	5.16667	9.0779e-53
-12.45	6	1.03724e-53	-12.5	5.976	2.64781e-54	-14.4	5.1875	3.62222e-53
-12.4	0	0.00219	-12.5	6	1.06004e-54	-14.4	5.20833	1.44027e-53
-12.4	0.0241	0.00507	-12.45	0	0.000786503	-14.4	5.22917	5.70683e-54
-12.4	0.04819	0.00808	-12.45	0.024	0.0022	-14.4	5.25	2.25333e-54
-12.4	0.07229	0.01112	-12.45	0.048	0.00443	-14.4	5.27083	8.86612e-55
-12.4	0.09639	0.01392	-12.45	0.072	0.00685	-14.4	5.29167	3.47634e-55
-12.4	0.12048	0.01611	-12.45	0.096	0.00892	-14.4	5.3125	1.35828e-55
-12.4	0.14458	0.01745	-12.45	0.12	0.0102	-14.4	5.33333	5.28854e-56
-12.4	0.16867	0.01792	-12.45	0.144	0.01044	-14.4	5.35417	2.05192e-56
-12.4	0.19277	0.0177	-12.45	0.168	0.00958	-14.4	5.375	7.93347e-57
-12.4	0.21687	0.01716	-12.45	0.192	0.00772	-14.4	5.39583	3.05664e-57
-12.4	0.24096	0.01671	-12.45	0.216	0.00512	-14.4	5.41667	1.17355e-57
-12.4	0.26506	0.01666	-12.45	0.24	0.00216	-14.4	5.4375	4.48992e-58
-12.4	0.28916	0.01704	-12.45	0.264	0.000915357	-14.4	5.45833	1.71179e-58
-12.4	0.31325	0.01762	-12.45	0.288	0.00349	-14.4	5.47917	6.50341e-59
-12.4	0.33735	0.01813	-12.45	0.312	0.0055	-14.4	5.5	2.46211e-59
-12.4	0.36145	0.01834	-12.45	0.336	0.00675	-14.4	5.52083	9.28859e-60
-12.4	0.38554	0.01819	-12.45	0.36	0.00722	-14.4	5.54167	3.49195e-60
-12.4	0.40964	0.01775	-12.45	0.384	0.007	-14.4	5.5625	1.30817e-60
-12.4	0.43373	0.01715	-12.45	0.408	0.00628	-14.4	5.58333	4.88351e-61
-12.4	0.45783	0.01657	-12.45	0.432	0.00533	-14.4	5.60417	1.81667e-61
-12.4	0.48193	0.01612	-12.45	0.456	0.00445	-14.4	5.625	6.73436e-62
-12.4	0.50602	0.01586	-12.45	0.48	0.00393	-14.4	5.64583	2.48766e-62
-12.4	0.53012	0.01576	-12.45	0.504	0.00386	-14.4	5.66667	9.1571e-63
-12.4	0.55422	0.01572	-12.45	0.528	0.00409	-14.4	5.6875	3.35892e-63
-12.4	0.57831	0.01567	-12.45	0.552	0.00439	-14.4	5.70833	1.22777e-63
-12.4	0.60241	0.01553	-12.45	0.576	0.0046	-14.4	5.72917	4.47202e-64
-12.4	0.62651	0.01527	-12.45	0.6	0.00468	-14.4	5.75	1.62318e-64
-12.4	0.6506	0.01488	-12.45	0.624	0.00465	-14.4	5.77083	5.87083e-65
-12.4	0.6747	0.01435	-12.45	0.648	0.00453	-14.4	5.79167	2.11595e-65
-12.4	0.6988	0.0137	-12.45	0.672	0.00435	-14.4	5.8125	7.59949e-66
-12.4	0.72289	0.01296	-12.45	0.696	0.00413	-14.4	5.83333	2.71979e-66
-12.4	0.74699	0.01215	-12.45	0.72	0.00389	-14.4	5.85417	9.69966e-67
-12.4	0.77108	0.01128	-12.45	0.744	0.00363	-14.4	5.875	3.44706e-67
-12.4	0.79518	0.01038	-12.45	0.768	0.00336	-14.4	5.89583	1.22071e-67
-12.4	0.81928	0.00947	-12.45	0.792	0.00308	-14.4	5.91667	4.30771e-68
-12.4	0.84337	0.00857	-12.45	0.816	0.00279	-14.4	5.9375	1.51478e-68
-12.4	0.86747	0.00768	-12.45	0.84	0.0025	-14.4	5.95833	5.30793e-69
-12.4	0.89157	0.00683	-12.45	0.864	0.00222	-14.4	5.97917	1.8534e-69
-12.4	0.91566	0.00602	-12.45	0.888	0.00196	-14.4	6	6.44885e-70
-12.4	0.93976	0.00526	-12.45	0.912	0.0017	-14.35	0	0.00090631
-12.4	0.96386	0.00456	-12.45	0.936	0.00147	-14.35	0.02083	0.00379
-12.4	0.98795	0.00392	-12.45	0.96	0.00126	-14.35	0.04167	0.00941
-12.4	1.01205	0.00334	-12.45	0.984	0.00107	-14.35	0.0625	0.01546
-12.4	1.03615	0.00282	-12.45	1.008	0.000904064	-14.35	0.08333	0.0206
-12.4	1.06024	0.00237	-12.45	1.032	0.000757202	-14.35	0.10417	0.02383
-12.4	1.08434	0.00197	-12.45	1.056	0.000629914	-14.35	0.125	0.0246
-12.4	1.10843	0.00163	-12.45	1.08	0.000520638	-14.35	0.14583	0.02285
-12.4	1.13253	0.00133	-12.45	1.104	0.000427657	-14.35	0.16667	0.0191
-12.4	1.15663	0.00108	-12.45	1.128	0.000349202	-14.35	0.1875	0.01459
-12.4	1.18072	0.000875535	-12.45	1.152	0.000283528	-14.35	0.20833	0.01168
-12.4	1.20482	0.000701911	-12.45	1.176	0.000228966	-14.35	0.22917	0.01276
-12.4	1.22892	0.000559014	-12.45	1.2	0.000183964	-14.35	0.25	0.0164
-12.4	1.25301	0.000442453	-12.45	1.224	0.0001471	-14.35	0.27083	0.01997
-12.4	1.27711	0.00034818	-12.45	1.248	0.0001171	-14.35	0.29167	0.02228
-12.4	1.3012	0.000272543	-12.45	1.272	9.28346e-05	-14.35	0.3125	0.02301
-12.4	1.3253	0.000212308	-12.45	1.296	7.3319e-05	-14.35	0.33333	0.02233
-12.4	1.3494	0.000164667	-12.45	1.32	5.77051e-05	-14.35	0.35417	0.0207
-12.4	1.37349	0.000127218	-12.45	1.344	4.52711e-05	-14.35	0.375	0.01869
-12.4	1.39759	9.79429e-05	-12.45	1.368	3.54105e-05	-14.35	0.39583	0.01688
-12.4	1.42169	7.51681e-05	-12.45	1.392	2.76193e-05	-14.35	0.41667	0.01561
-12.4	1.44578	5.75245e-05	-12.45	1.416	2.14828e-05	-14.35	0.4375	0.01487
-12.4	1.46988	4.39056e-05	-12.45	1.44	1.66633e-05	-14.35	0.45833	0.01442
-12.4	1.49398	3.34262e-05	-12.45	1.464	1.28879e-05	-14.35	0.47917	0.01397
-12.4	1.51807	2.53847e-05	-12.45	1.488	9.93771e-06	-14.35	0.5	0.01335
-12.4	1.54217	1.92294e-05	-12.45	1.512	7.63821e-06	-14.35	0.52083	0.01253
-12.4	1.56627	1.45287e-05	-12.45	1.536	5.85062e-06	-14.35	0.54167	0.0116
-12.4	1.59036	1.09472e-05	-12.45	1.56	4.46498e-06	-14.35	0.5625	0.01066
-12.4	1.61446	8.22481e-06	-12.45	1.584	3.39432e-06	-14.35	0.58333	0.00983
-12.4	1.63855	6.16055e-06	-12.45	1.608	2.56995e-06	-14.35	0.60417	0.00917
-12.4	1.66265	4.59949e-06	-12.45	1.632	1.93762e-06	-14.35	0.625	0.00867
-12.4	1.68675	3.42234e-06	-12.45	1.656	1.45459e-06	-14.35	0.64583	0.0083
-12.4	1.71084	2.53743e-06	-12.45	1.68	1.08721e-06	-14.35	0.66667	0.008
-12.4	1.73494	1.87439e-06	-12.45	1.704	8.09051e-07	-14.35	0.6875	0.0077
-12.4	1.75904	1.37935e-06	-12.45	1.728	5.99419e-07	-14.35	0.70833	0.00739
-12.4	1.78313	1.0111e-06	-12.45	1.752	4.42176e-07	-14.35	0.72917	0.00704
-12.4	1.80723	7.38208e-07	-12.45	1.776	3.24785e-07	-14.35	0.75	0.00664
-12.4	1.83133	5.36794e-07	-12.45	1.8	2.37556e-07	-14.35	0.77083	0.0062
-12.4	1.85542	3.88739e-07	-12.45	1.824	1.73038e-07	-14.35	0.79167	0.00573
-12.4	1.87952	2.80359e-07	-12.45	1.848	1.25534e-07	-14.35	0.8125	0.00523
-12.4	1.90361	2.01359e-07	-12.45	1.872	9.07114e-08	-14.35	0.83333	0.00473
-12.4	1.92771	1.44018e-07	-12.45	1.896	6.52944e-08	-14.35	0.85417	0.00424
-12.4	1.95181	1.02578e-07	-12.45	1.92	4.68202e-08	-14.35	0.875	0.00375
-12.4	1.9759	7.2758e-08	-12.45	1.944	3.3447e-08	-14.35	0.89583	0.00329
-12.4	2	5.13924e-08	-12.45	1.968	2.38049e-08	-14.35	0.91667	0.00286
-12.4	2.0241	3.61504e-08	-12.45	1.992	1.688e-08	-14.35	0.9375	0.00247
-12.4	2.04819	2.53237e-08	-12.45	2.016	1.19257e-08	-14.35	0.95833	0.00211
-12.4	2.07229	1.76664e-08	-12.45	2.04	8.39462e-09	-14.35	0.97917	0.00179
-12.4	2.09639	1.22738e-08	-12.45	2.064	5.88736e-09	-14.35	1	0.0015
-12.4	2.12048	8.49239e-09	-12.45	2.088	4.11376e-09	-14.35	1.02083	0.00125
-12.4	2.14458	5.85203e-09	-12.45	2.112	2.86382e-09	-14.35	1.04167	0.00103
-12.4	2.16867	4.01621e-09	-12.45	2.136	1.98625e-09	-14.35	1.0625	0.000847751
-12.4	2.19277	2.74515e-09	-12.45	2.16	1.37244e-09	-14.35	1.08333	0.000690416
-12.4	2.21687	1.86881e-09	-12.45	2.184	9.44746e-10	-14.35	1.10417	0.000558209
-12.4	2.24096	1.26713e-09	-12.45	2.208	6.47872e-10	-14.35	1.125	0.000448148
-12.4	2.26506	8.55736e-10	-12.45	2.232	4.42597e-10	-14.35	1.14583	0.000357346
-12.4	2.28916	5.75617e-10	-12.45	2.256	3.01209e-10	-14.35	1.16667	0.000283083
-12.4	2.31325	3.85666e-10	-12.45	2.28	2.04203e-10	-14.35	1.1875	0.000222853
-12.4	2.33735	2.57385e-10	-12.45	2.304	1.37909e-10	-14.35	1.20833	0.000174397
-12.4	2.36145	1.71103e-10	-12.45	2.328	9.27809e-11	-14.35	1.22917	0.00013571
-12.4	2.38554	1.13305e-10	-12.45	2.352	6.21816e-11	-14.35	1.25	0.000105048
-12.4	2.40964	7.47425e-11	-12.45	2.376	4.15151e-11	-14.35	1.27083	8.09128e-05
-12.4	2.43374	4.91164e-11	-12.45	2.4	2.7612e-11	-14.35	1.29167	6.20364e-05
-12.4	2.45783	3.21542e-11	-12.45	2.424	1.82956e-11	-14.35	1.3125	4.73612e-05
-12.4	2.48193	2.0971e-11	-12.45	2.448	1.20769e-11	-14.35	1.33333	3.60152e-05
-12.4	2.50602	1.36264e-11	-12.45	2.472	7.94221e-12	-14.35	1.35417	2.72874e-05
-12.4	2.53012	8.82154e-12	-12.45	2.496	5.20367e-12	-14.35	1.375	2.06046e-05
-12.4	2.55422	5.69015e-12	-12.45	2.52	3.39682e-12	-14.35	1.39583	1.55092e-05
-12.4	2.57831	3.6571e-12	-12.45	2.544	2.20923e-12	-14.35	1.41667	1.1639e-05
-12.4	2.60241	2.34209e-12	-12.45	2.568	1.43162e-12	-14.35	1.4375	8.70954e-06
-12.4	2.62651	1.49466e-12	-12.45	2.592	9.2436e-13	-14.35	1.45833	6.4993e-06
-12.4	2.6506	9.50552e-13	-12.45	2.616	5.94695e-13	-14.35	1.47917	4.83667e-06
-12.4	2.6747	6.02454e-13	-12.45	2.64	3.81238e-13	-14.35	1.5	3.58952e-06
-12.4	2.6988	3.80547e-13	-12.45	2.664	2.43534e-13	-14.35	1.52083	2.65656e-06
-12.4	2.72289	2.39582e-13	-12.45	2.688	1.55021e-13	-14.35	1.54167	1.96053e-06
-12.4	2.74699	1.50343e-13	-12.45	2.712	9.83332e-14	-14.35	1.5625	1.44265e-06
-12.4	2.77108	9.40413e-14	-12.45	2.736	6.21578e-14	-14.35	1.58333	1.05839e-06
-12.4	2.79518	5.86391e-14	-12.45	2.76	3.91548e-14	-14.35	1.60417	7.74068e-07
-12.4	2.81928	3.64512e-14	-12.45	2.784	2.45796e-14	-14.35	1.625	5.64319e-07
-12.4	2.84337	2.25902e-14	-12.45	2.808	1.5377e-14	-14.35	1.64583	4.10051e-07
-12.4	2.86747	1.39583e-14	-12.45	2.832	9.58694e-15	-14.35	1.66667	2.96949e-07
-12.4	2.89157	8.59955e-15	-12.45	2.856	5.95671e-15	-14.35	1.6875	2.14299e-07
-12.4	2.91566	5.28291e-15	-12.45	2.88	3.68855e-15	-14.35	1.70833	1.54108e-07
-12.4	2.93976	3.23629e-15	-12.45	2.904	2.27631e-15	-14.35	1.72917	1.10425e-07
-12.4	2.96386	1.97707e-15	-12.45	2.928	1.40003e-15	-14.35	1.75	7.88371e-08
-12.4	2.98795	1.20452e-15	-12.45	2.952	8.58174e-16	-14.35	1.77083	5.60785e-08
-12.4	3.01205	7.31886e-16	-12.45	2.976	5.24266e-16	-14.35	1.79167	3.97424e-08
-12.4	3.03614	4.43535e-16	-12.45	3	3.19204e-16	-14.35	1.8125	2.80605e-08
-12.4	3.06024	2.68091e-16	-12.45	3.024	1.93699e-16	-14.35	1.83333	1.97386e-08
-12.4	3.08434	1.61628e-16	-12.45	3.048	1.17148e-16	-14.35	1.85417	1.3833e-08
-12.4	3.10843	9.7195e-17	-12.45	3.072	7.06136e-17	-14.35	1.875	9.65824e-09
-12.4	3.13253	5.83002e-17	-12.45	3.096	4.24224e-17	-14.35	1.89583	6.71837e-09
-12.4	3.15663	3.48818e-17	-12.45	3.12	2.54013e-17	-14.35	1.91667	4.65607e-09
-12.4	3.18072	2.08178e-17	-12.45	3.144	1.51591e-17	-14.35	1.9375	3.21493e-09
-12.4	3.20482	1.23929e-17	-12.45	3.168	9.01682e-18	-14.35	1.95833	2.21171e-09
-12.4	3.22892	7.35895e-18	-12.45	3.192	5.34558e-18	-14.35	1.97917	1.51599e-09
-12.4	3.25301	4.35866e-18	-12.45	3.216	3.15866e-18	-14.35	2	1.03535e-09
-12.4	3.27711	2.575e-18	-12.45	3.24	1.86029e-18	-14.35	2.02083	7.04542e-10
-12.4	3.3012	1.51733e-18	-12.45	3.264	1.09202e-18	-14.35	2.04167	4.77711e-10
-12.4	3.3253	8.91761e-19	-12.45	3.288	6.38932e-19	-14.35	2.0625	3.22752e-10
-12.4	3.3494	5.2272e-19	-12.45	3.312	3.72613e-19	-14.35	2.08333	2.17283e-10
-12.4	3.37349	3.05581e-19	-12.45	3.336	2.16592e-19	-14.35	2.10417	1.45762e-10
-12.4	3.39759	1.78158e-19	-12.45	3.36	1.2549e-19	-14.35	2.125	9.74386e-11
-12.4	3.42169	1.03583e-19	-12.45	3.384	7.24713e-20	-14.35	2.14583	6.49069e-11
-12.4	3.44578	6.0056e-20	-12.45	3.408	4.17169e-20	-14.35	2.16667	4.30853e-11
-12.4	3.46988	3.47212e-20	-12.45	3.432	2.39359e-20	-14.35	2.1875	2.85005e-11
-12.4	3.49398	2.00164e-20	-12.45	3.456	1.36894e-20	-14.35	2.20833	1.87872e-11
-12.4	3.51807	1.15056e-20	-12.45	3.48	7.804e-21	-14.35	2.22917	1.23414e-11
-12.4	3.54217	6.59401e-21	-12.45	3.504	4.43456e-21	-14.35	2.25	8.07911e-12
-12.4	3.56627	3.76781e-21	-12.45	3.528	2.51181e-21	-14.35	2.27083	5.27059e-12
-12.4	3.59036	2.1464e-21	-12.45	3.552	1.41817e-21	-14.35	2.29167	3.42654e-12
-12.4	3.61446	1.21899e-21	-12.45	3.576	7.98135e-22	-14.35	2.3125	2.22e-12
-12.4	3.63855	6.90149e-22	-12.45	3.6	4.47748e-22	-14.35	2.33333	1.43336e-12
-12.4	3.66265	3.89514e-22	-12.45	3.624	2.50381e-22	-14.35	2.35417	9.22282e-13
-12.4	3.68675	2.19142e-22	-12.45	3.648	1.39567e-22	-14.35	2.375	5.91395e-13
-12.4	3.71084	1.22897e-22	-12.45	3.672	7.75488e-23	-14.35	2.39583	3.77919e-13
-12.4	3.73494	6.87001e-23	-12.45	3.696	4.2952e-23	-14.35	2.41667	2.40673e-13
-12.4	3.75904	3.82791e-23	-12.45	3.72	2.37141e-23	-14.35	2.4375	1.52744e-13
-12.4	3.78313	2.12591e-23	-12.45	3.744	1.30511e-23	-14.35	2.45833	9.66069e-14
-12.4	3.80723	1.17678e-23	-12.45	3.768	7.15983e-24	-14.35	2.47917	6.08921e-14
-12.4	3.83133	6.49247e-24	-12.45	3.792	3.9154e-24	-14.35	2.5	3.82492e-14
-12.4	3.85542	3.57006e-24	-12.45	3.816	2.13436e-24	-14.35	2.52083	2.39437e-14
-12.4	3.87952	1.95653e-24	-12.45	3.84	1.15978e-24	-14.35	2.54167	1.49371e-14
-12.4	3.90361	1.06865e-24	-12.45	3.864	6.28206e-25	-14.35	2.5625	9.28645e-15
-12.4	3.92771	5.81727e-25	-12.45	3.888	3.39192e-25	-14.35	2.58333	5.75358e-15
-12.4	3.95181	3.15594e-25	-12.45	3.912	1.8256e-25	-14.35	2.60417	3.55249e-15
-12.4	3.9759	1.70633e-25	-12.45	3.936	9.79451e-26	-14.35	2.625	2.18591e-15
-12.4	4	9.19419e-26	-12.45	3.96	5.23813e-26	-14.35	2.64583	1.3404e-15
-12.4	4.0241	4.93718e-26	-12.45	3.984	2.79244e-26	-14.35	2.66667	8.19104e-16
-12.4	4.04819	2.64214e-26	-12.45	4.008	1.48391e-26	-14.35	2.6875	4.98822e-16
-12.4	4.07229	1.40909e-26	-12.45	4.032	7.86041e-27	-14.35	2.70833	3.02728e-16
-12.4	4.09639	7.48909e-27	-12.45	4.056	4.15045e-27	-14.35	2.72917	1.83088e-16
-12.4	4.12048	3.96662e-27	-12.45	4.08	2.18453e-27	-14.35	2.75	1.10348e-16
-12.4	4.14458	2.09369e-27	-12.45	4.104	1.14612e-27	-14.35	2.77083	6.62777e-17
-12.4	4.16868	1.10129e-27	-12.45	4.128	5.99397e-28	-14.35	2.79167	3.96704e-17
-12.4	4.19277	5.77282e-28	-12.45	4.152	3.12469e-28	-14.35	2.8125	2.36625e-17
-12.4	4.21687	3.01557e-28	-12.45	4.176	1.6237e-28	-14.35	2.83333	1.40653e-17
-12.4	4.24096	1.5698e-28	-12.45	4.2	8.41033e-29	-14.35	2.85417	8.33163e-18
-12.4	4.26506	8.1435e-29	-12.45	4.224	4.34235e-29	-14.35	2.875	4.91817e-18
-12.4	4.28916	4.20988e-29	-12.45	4.248	2.23481e-29	-14.35	2.89583	2.89313e-18
-12.4	4.31325	2.1688e-29	-12.45	4.272	1.14646e-29	-14.35	2.91667	1.69599e-18
-12.4	4.33735	1.11342e-29	-12.45	4.296	5.86244e-30	-14.35	2.9375	9.90757e-19
-12.4	4.36145	5.6962e-30	-12.45	4.32	2.98812e-30	-14.35	2.95833	5.76767e-19
-12.4	4.38554	2.90403e-30	-12.45	4.344	1.51816e-30	-14.35	2.97917	3.34597e-19
-12.4	4.40964	1.47539e-30	-12.45	4.368	7.68835e-31	-14.35	3	1.93433e-19
-12.4	4.43374	7.46961e-31	-12.45	4.392	3.88101e-31	-14.35	3.02083	1.11437e-19
-12.4	4.45783	3.76858e-31	-12.45	4.416	1.95277e-31	-14.35	3.04167	6.3975e-20
-12.4	4.48193	1.89471e-31	-12.45	4.44	9.79381e-32	-14.35	3.0625	3.65999e-20
-12.4	4.50602	9.49284e-32	-12.45	4.464	4.89602e-32	-14.35	3.08333	2.08658e-20
-12.4	4.53012	4.73953e-32	-12.45	4.488	2.43964e-32	-14.35	3.10417	1.18543e-20
-12.4	4.55422	2.35809e-32	-12.45	4.512	1.2117e-32	-14.35	3.125	6.71122e-21
-12.4	4.57831	1.16915e-32	-12.45	4.536	5.99868e-33	-14.35	3.14583	3.78628e-21
-12.4	4.60241	5.77656e-33	-12.45	4.56	2.96006e-33	-14.35	3.16667	2.12868e-21
-12.4	4.62651	2.84415e-33	-12.45	4.584	1.4559e-33	-14.35	3.1875	1.19259e-21
-12.4	4.6506	1.39547e-33	-12.45	4.608	7.13745e-34	-14.35	3.20833	6.65825e-22
-12.4	4.6747	6.823e-34	-12.45	4.632	3.48769e-34	-14.35	3.22917	3.70436e-22
-12.4	4.69879	3.32441e-34	-12.45	4.656	1.69868e-34	-14.35	3.25	2.05377e-22
-12.4	4.72289	1.61414e-34	-12.45	4.68	8.24644e-35	-14.35	3.27083	1.13469e-22
-12.4	4.74699	7.81e-35	-12.45	4.704	3.99023e-35	-14.35	3.29167	6.24722e-23
-12.4	4.77108	3.76571e-35	-12.45	4.728	1.92444e-35	-14.35	3.3125	3.42755e-23
-12.4	4.79518	1.80937e-35	-12.45	4.752	9.25093e-36	-14.35	3.33333	1.87399e-23
-12.4	4.81928	8.66352e-36	-12.45	4.776	4.4324e-36	-14.35	3.35417	1.02103e-23
-12.4	4.84337	4.13377e-36	-12.45	4.8	2.11672e-36	-14.35	3.375	5.54364e-24
-12.4	4.86747	1.96554e-36	-12.45	4.824	1.00753e-36	-14.35	3.39583	2.99944e-24
-12.4	4.89157	9.31331e-37	-12.45	4.848	4.77992e-37	-14.35	3.41667	1.61724e-24
-12.4	4.91566	4.39755e-37	-12.45	4.872	2.26022e-37	-14.35	3.4375	8.68949e-25
-12.4	4.93976	2.0692e-37	-12.45	4.896	1.06523e-37	-14.35	3.45833	4.65269e-25
-12.4	4.96385	9.70239e-38	-12.45	4.92	5.0038e-38	-14.35	3.47917	2.48258e-25
-12.4	4.98795	4.53357e-38	-12.45	4.944	2.34271e-38	-14.35	3.5	1.32005e-25
-12.4	5.01205	2.11099e-38	-12.45	4.968	1.09319e-38	-14.35	3.52083	6.9947e-26
-12.4	5.03615	9.79527e-39	-12.45	4.992	5.08433e-39	-14.35	3.54167	3.69349e-26
-12.4	5.06024	4.5293e-39	-12.45	5.016	2.35682e-39	-14.35	3.5625	1.94355e-26
-12.4	5.08434	2.08704e-39	-12.45	5.04	1.08887e-39	-14.35	3.58333	1.01916e-26
-12.4	5.10843	9.58329e-40	-12.45	5.064	5.01391e-40	-14.35	3.60417	5.32579e-27
-12.4	5.13253	4.38513e-40	-12.45	5.088	2.30107e-40	-14.35	3.625	2.77342e-27
-12.4	5.15663	1.99956e-40	-12.45	5.112	1.05253e-40	-14.35	3.64583	1.43926e-27
-12.4	5.18072	9.08598e-41	-12.45	5.136	4.79826e-41	-14.35	3.66667	7.4431e-28
-12.4	5.20482	4.11427e-41	-12.45	5.16	2.18013e-41	-14.35	3.6875	3.83585e-28
-12.4	5.22892	1.85651e-41	-12.45	5.184	9.87245e-42	-14.35	3.70833	1.96998e-28
-12.4	5.25301	8.34805e-42	-12.45	5.208	4.45565e-42	-14.35	3.72917	1.00822e-28
-12.4	5.27711	3.74073e-42	-12.45	5.232	2.00419e-42	-14.35	3.75	5.1421e-29
-12.4	5.30121	1.67037e-42	-12.45	5.256	8.98475e-43	-14.35	3.77083	2.61348e-29
-12.4	5.3253	7.43277e-43	-12.45	5.28	4.01432e-43	-14.35	3.79167	1.32371e-29
-12.4	5.3494	3.29589e-43	-12.45	5.304	1.78753e-43	-14.35	3.8125	6.68126e-30
-12.4	5.37349	1.45639e-43	-12.45	5.328	7.93288e-44	-14.35	3.83333	3.36061e-30
-12.4	5.39759	6.41307e-44	-12.45	5.352	3.50866e-44	-14.35	3.85417	1.68451e-30
-12.4	5.42169	2.81408e-44	-12.45	5.376	1.54662e-44	-14.35	3.875	8.41436e-31
-12.4	5.44578	1.23053e-44	-12.45	5.4	6.79446e-45	-14.35	3.89583	4.18855e-31
-12.4	5.46988	5.362e-45	-12.45	5.424	2.97478e-45	-14.35	3.91667	2.07778e-31
-12.4	5.49398	2.32833e-45	-12.45	5.448	1.29802e-45	-14.35	3.9375	1.02715e-31
-12.4	5.51807	1.0075e-45	-12.45	5.472	5.64461e-46	-14.35	3.95833	5.06009e-32
-12.4	5.54217	4.3444e-46	-12.45	5.496	2.4463e-46	-14.35	3.97917	2.48416e-32
-12.4	5.56626	1.86679e-46	-12.45	5.52	1.05659e-46	-14.35	4	1.21533e-32
-12.4	5.59036	7.99358e-47	-12.45	5.544	4.54805e-47	-14.35	4.02083	5.92523e-33
-12.4	5.61446	3.41091e-47	-12.45	5.568	1.95102e-47	-14.35	4.04167	2.87879e-33
-12.4	5.63855	1.45037e-47	-12.45	5.592	8.34096e-48	-14.35	4.0625	1.39383e-33
-12.4	5.66265	6.1457e-48	-12.45	5.616	3.55374e-48	-14.35	4.08333	6.72522e-34
-12.4	5.68675	2.59504e-48	-12.45	5.64	1.50894e-48	-14.35	4.10417	3.23368e-34
-12.4	5.71084	1.09194e-48	-12.45	5.664	6.38511e-49	-14.35	4.125	1.54947e-34
-12.4	5.73494	4.57859e-49	-12.45	5.688	2.69264e-49	-14.35	4.14583	7.39883e-35
-12.4	5.75904	1.91314e-49	-12.45	5.712	1.13161e-49	-14.35	4.16667	3.52078e-35
-12.4	5.78313	7.96603e-50	-12.45	5.736	4.73942e-50	-14.35	4.1875	1.66959e-35
-12.4	5.80723	3.30535e-50	-12.45	5.76	1.97816e-50	-14.35	4.20833	7.88998e-36
-12.4	5.83132	1.3667e-50	-12.45	5.784	8.22817e-51	-14.35	4.22917	3.71567e-36
-12.4	5.85542	5.63131e-51	-12.45	5.808	3.41075e-51	-14.35	4.25	1.74379e-36
-12.4	5.87952	2.3122e-51	-12.45	5.832	1.40896e-51	-14.35	4.27083	8.15541e-37
-12.4	5.90361	9.46063e-52	-12.45	5.856	5.80032e-52	-14.35	4.29167	3.80095e-37
-12.4	5.92771	3.8574e-52	-12.45	5.88	2.37961e-52	-14.35	4.3125	1.76537e-37
-12.4	5.95181	1.56729e-52	-12.45	5.904	9.7288e-53	-14.35	4.33333	8.17094e-38
-12.4	5.9759	6.34573e-53	-12.45	5.928	3.96379e-53	-14.35	4.35417	3.76881e-38
-12.4	6	2.56032e-53	-12.45	5.952	1.60939e-53	-14.35	4.375	1.73234e-38
-12.35	0	0.00219	-12.45	5.976	6.51188e-54	-14.35	4.39583	7.93515e-39
-12.35	0.0241	0.00507	-12.45	6	2.62571e-54	-14.35	4.41667	3.6222e-39
-12.35	0.04819	0.00808	-12.4	0	0.000786505	-14.35	4.4375	1.64773e-39
-12.35	0.07229	0.01113	-12.4	0.024	0.0022	-14.35	4.45833	7.46954e-40
-12.35	0.09639	0.01393	-12.4	0.048	0.00443	-14.35	4.47917	3.3744e-40
-12.35	0.12048	0.01612	-12.4	0.072	0.00685	-14.35	4.5	1.51913e-40
-12.35	0.14458	0.01746	-12.4	0.096	0.00892	-14.35	4.52083	6.81535e-41
-12.35	0.16867	0.01793	-12.4	0.12	0.01021	-14.35	4.54167	3.04702e-41
-12.35	0.19277	0.01772	-12.4	0.144	0.01045	-14.35	4.5625	1.35756e-41
-12.35	0.21687	0.01718	-12.4	0.168	0.00959	-14.35	4.58333	6.02749e-42
-12.35	0.24096	0.01673	-12.4	0.192	0.00773	-14.35	4.60417	2.66691e-42
-12.35	0.26506	0.01669	-12.4	0.216	0.00513	-14.35	4.625	1.17592e-42
-12.35	0.28916	0.01707	-12.4	0.24	0.00216	-14.35	4.64583	5.167e-43
-12.35	0.31325	0.01767	-12.4	0.264	0.000913305	-14.35	4.66667	2.26253e-43
-12.35	0.33735	0.01818	-12.4	0.288	0.0035	-14.35	4.6875	9.87293e-44
-12.35	0.36145	0.0184	-12.4	0.312	0.00552	-14.35	4.70833	4.2933e-44
-12.35	0.38554	0.01826	-12.4	0.336	0.00678	-14.35	4.72917	1.86051e-44
-12.35	0.40964	0.01782	-12.4	0.36	0.00725	-14.35	4.75	8.03464e-45
-12.35	0.43373	0.01723	-12.4	0.384	0.00703	-14.35	4.77083	3.45776e-45
-12.35	0.45783	0.01665	-12.4	0.408	0.00631	-14.35	4.79167	1.48292e-45
-12.35	0.48193	0.01621	-12.4	0.432	0.00536	-14.35	4.8125	6.33775e-46
-12.35	0.50602	0.01596	-12.4	0.456	0.00447	-14.35	4.83333	2.69927e-46
-12.35	0.53012	0.01587	-12.4	0.48	0.00394	-14.35	4.85417	1.14565e-46
-12.35	0.55422	0.01584	-12.4	0.504	0.00388	-14.35	4.875	4.84562e-47
-12.35	0.57831	0.0158	-12.4	0.528	0.00412	-14.35	4.89583	2.0424e-47
-12.35	0.60241	0.01568	-12.4	0.552	0.00442	-14.35	4.91667	8.57881e-48
-12.35	0.62651	0.01543	-12.4	0.576	0.00464	-14.35	4.9375	3.59092e-48
-12.35	0.6506	0.01504	-12.4	0.6	0.00473	-14.35	4.95833	1.49788e-48
-12.35	0.6747	0.01452	-12.4	0.624	0.0047	-14.35	4.97917	6.22649e-49
-12.35	0.6988	0.01388	-12.4	0.648	0.00458	-14.35	5	2.5793e-49
-12.35	0.72289	0.01314	-12.4	0.672	0.0044	-14.35	5.02083	1.06476e-49
-12.35	0.74699	0.01233	-12.4	0.696	0.00419	-14.35	5.04167	4.38023e-50
-12.35	0.77108	0.01147	-12.4	0.72	0.00395	-14.35	5.0625	1.79569e-50
-12.35	0.79518	0.01056	-12.4	0.744	0.00369	-14.35	5.08333	7.33603e-51
-12.35	0.81928	0.00965	-12.4	0.768	0.00342	-14.35	5.10417	2.98663e-51
-12.35	0.84337	0.00874	-12.4	0.792	0.00313	-14.35	5.125	1.2117e-51
-12.35	0.86747	0.00784	-12.4	0.816	0.00284	-14.35	5.14583	4.89888e-52
-12.35	0.89157	0.00698	-12.4	0.84	0.00255	-14.35	5.16667	1.97375e-52
-12.35	0.91566	0.00616	-12.4	0.864	0.00227	-14.35	5.1875	7.92463e-53
-12.35	0.93976	0.00539	-12.4	0.888	0.002	-14.35	5.20833	3.17071e-53
-12.35	0.96386	0.00468	-12.4	0.912	0.00174	-14.35	5.22917	1.26423e-53
-12.35	0.98795	0.00403	-12.4	0.936	0.00151	-14.35	5.25	5.02324e-54
-12.35	1.01205	0.00344	-12.4	0.96	0.00129	-14.35	5.27083	1.98899e-54
-12.35	1.03615	0.00291	-12.4	0.984	0.0011	-14.35	5.29167	7.84823e-55
-12.35	1.06024	0.00245	-12.4	1.008	0.000930142	-14.35	5.3125	3.08604e-55
-12.35	1.08434	0.00204	-12.4	1.032	0.000780076	-14.35	5.33333	1.20926e-55
-12.35	1.10843	0.00168	-12.4	1.056	0.000649819	-14.35	5.35417	4.72202e-56
-12.35	1.13253	0.00138	-12.4	1.08	0.000537827	-14.35	5.375	1.83749e-56
-12.35	1.15663	0.00113	-12.4	1.104	0.000442392	-14.35	5.39583	7.12542e-57
-12.35	1.18072	0.000910208	-12.4	1.128	0.000361745	-14.35	5.41667	2.7535e-57
-12.35	1.20482	0.000730831	-12.4	1.152	0.000294133	-14.35	5.4375	1.06034e-57
-12.35	1.22892	0.000582948	-12.4	1.176	0.000237876	-14.35	5.45833	4.06909e-58
-12.35	1.25301	0.000462115	-12.4	1.2	0.000191403	-14.35	5.47917	1.55609e-58
-12.35	1.27711	0.000364222	-12.4	1.224	0.000153277	-14.35	5.5	5.93008e-59
-12.35	1.3012	0.00028555	-12.4	1.248	0.000122201	-14.35	5.52083	2.25203e-59
-12.35	1.3253	0.000222793	-12.4	1.272	9.70267e-05	-14.35	5.54167	8.52261e-60
-12.35	1.3494	0.000173075	-12.4	1.296	7.67485e-05	-14.35	5.5625	3.21409e-60
-12.35	1.37349	0.00013393	-12.4	1.32	6.04992e-05	-14.35	5.58333	1.2079e-60
-12.35	1.39759	0.000103279	-12.4	1.344	4.7539e-05	-14.35	5.60417	4.52364e-61
-12.35	1.42169	7.93948e-05	-12.4	1.368	3.72452e-05	-14.35	5.625	1.68823e-61
-12.35	1.44578	6.08617e-05	-12.4	1.392	2.90987e-05	-14.35	5.64583	6.27857e-62
-12.35	1.46988	4.65326e-05	-12.4	1.416	2.26722e-05	-14.35	5.66667	2.32688e-62
-12.35	1.49398	3.54885e-05	-12.4	1.44	1.76166e-05	-14.35	5.6875	8.59356e-63
-12.35	1.51807	2.69995e-05	-12.4	1.464	1.36497e-05	-14.35	5.70833	3.16268e-63
-12.35	1.54217	2.04903e-05	-12.4	1.488	1.05445e-05	-14.35	5.72917	1.15991e-63
-12.35	1.56627	1.55106e-05	-12.4	1.512	8.11992e-06	-14.35	5.75	4.2391e-64
-12.35	1.59036	1.17097e-05	-12.4	1.536	6.23161e-06	-14.35	5.77083	1.54386e-64
-12.35	1.61446	8.81508e-06	-12.4	1.56	4.76513e-06	-14.35	5.79167	5.60306e-65
-12.35	1.63855	6.61604e-06	-12.4	1.584	3.62979e-06	-14.35	5.8125	2.0264e-65
-12.35	1.66265	4.94976e-06	-12.4	1.608	2.75386e-06	-14.35	5.83333	7.30312e-66
-12.35	1.68675	3.69072e-06	-12.4	1.632	2.0806e-06	-14.35	5.85417	2.62285e-66
-12.35	1.71084	2.74228e-06	-12.4	1.656	1.56523e-06	-14.35	5.875	9.38686e-67
-12.35	1.73494	2.03013e-06	-12.4	1.68	1.1724e-06	-14.35	5.89583	3.34772e-67
-12.35	1.75904	1.49727e-06	-12.4	1.704	8.74329e-07	-14.35	5.91667	1.18976e-67
-12.35	1.78313	1.1e-06	-12.4	1.728	6.49197e-07	-14.35	5.9375	4.21357e-68
-12.35	1.80723	8.04949e-07	-12.4	1.752	4.79951e-07	-14.35	5.95833	1.48704e-68
-12.35	1.83133	5.86677e-07	-12.4	1.776	3.53316e-07	-14.35	5.97917	5.22968e-69
-12.35	1.85542	4.25858e-07	-12.4	1.8	2.59005e-07	-14.35	6	1.83277e-69
-12.35	1.87952	3.07858e-07	-12.4	1.824	1.8909e-07	-14.3	0	0.000906309
-12.35	1.90361	2.21639e-07	-12.4	1.848	1.37493e-07	-14.3	0.02083	0.00379
-12.35	1.92771	1.58908e-07	-12.4	1.872	9.95831e-08	-14.3	0.04167	0.00941
-12.35	1.95181	1.13461e-07	-12.4	1.896	7.1848e-08	-14.3	0.0625	0.01547
-12.35	1.9759	8.06768e-08	-12.4	1.92	5.16415e-08	-14.3	0.08333	0.0206
-12.35	2	5.71288e-08	-12.4	1.944	3.69796e-08	-14.3	0.10417	0.02384
-12.35	2.0241	4.02873e-08	-12.4	1.968	2.63829e-08	-14.3	0.125	0.02461
-12.35	2.04819	2.82939e-08	-12.4	1.992	1.8754e-08	-14.3	0.14583	0.02287
-12.35	2.07229	1.97895e-08	-12.4	2.016	1.32826e-08	-14.3	0.16667	0.01912
-12.35	2.09639	1.37848e-08	-12.4	2.04	9.37327e-09	-14.3	0.1875	0.0146
-12.35	2.12048	9.56308e-09	-12.4	2.064	6.59047e-09	-14.3	0.20833	0.01169
-12.35	2.14458	6.60741e-09	-12.4	2.088	4.61694e-09	-14.3	0.22917	0.01277
-12.35	2.16867	4.54683e-09	-12.4	2.112	3.22252e-09	-14.3	0.25	0.01642
-12.35	2.19277	3.1163e-09	-12.4	2.136	2.24095e-09	-14.3	0.27083	0.02002
-12.35	2.21687	2.1273e-09	-12.4	2.16	1.55257e-09	-14.3	0.29167	0.02234
-12.35	2.24096	1.44639e-09	-12.4	2.184	1.07164e-09	-14.3	0.3125	0.02309
-12.35	2.26506	9.79531e-10	-12.4	2.208	7.36902e-10	-14.3	0.33333	0.02242
-12.35	2.28916	6.60749e-10	-12.4	2.232	5.04812e-10	-14.3	0.35417	0.02078
-12.35	2.31325	4.43965e-10	-12.4	2.256	3.44511e-10	-14.3	0.375	0.01877
-12.35	2.33735	2.97143e-10	-12.4	2.28	2.3422e-10	-14.3	0.39583	0.01696
-12.35	2.36145	1.98106e-10	-12.4	2.304	1.58633e-10	-14.3	0.41667	0.01568
-12.35	2.38554	1.31569e-10	-12.4	2.328	1.07031e-10	-14.3	0.4375	0.01495
-12.35	2.40964	8.70462e-11	-12.4	2.352	7.19402e-11	-14.3	0.45833	0.0145
-12.35	2.43374	5.73714e-11	-12.4	2.376	4.81714e-11	-14.3	0.47917	0.01406
-12.35	2.45783	3.76707e-11	-12.4	2.4	3.2134e-11	-14.3	0.5	0.01344
-12.35	2.48193	2.46428e-11	-12.4	2.424	2.13554e-11	-14.3	0.52083	0.01263
-12.35	2.50602	1.60609e-11	-12.4	2.448	1.41392e-11	-14.3	0.54167	0.0117
-12.35	2.53012	1.04294e-11	-12.4	2.472	9.32666e-12	-14.3	0.5625	0.01076
-12.35	2.55422	6.74795e-12	-12.4	2.496	6.12946e-12	-14.3	0.58333	0.00993
-12.35	2.57831	4.3504e-12	-12.4	2.52	4.0135e-12	-14.3	0.60417	0.00926
-12.35	2.60241	2.79478e-12	-12.4	2.544	2.61843e-12	-14.3	0.625	0.00877
-12.35	2.62651	1.78916e-12	-12.4	2.568	1.70211e-12	-14.3	0.64583	0.0084
-12.35	2.6506	1.14144e-12	-12.4	2.592	1.10248e-12	-14.3	0.66667	0.0081
-12.35	2.6747	7.25734e-13	-12.4	2.616	7.11554e-13	-14.3	0.6875	0.00781
-12.35	2.6988	4.59885e-13	-12.4	2.64	4.57619e-13	-14.3	0.70833	0.0075
-12.35	2.72289	2.90462e-13	-12.4	2.664	2.93272e-13	-14.3	0.72917	0.00715
-12.35	2.74699	1.82861e-13	-12.4	2.688	1.87292e-13	-14.3	0.75	0.00675
-12.35	2.77108	1.14754e-13	-12.4	2.712	1.19194e-13	-14.3	0.77083	0.00631
-12.35	2.79518	7.17886e-14	-12.4	2.736	7.55944e-14	-14.3	0.79167	0.00584
-12.35	2.81928	4.47721e-14	-12.4	2.76	4.77781e-14	-14.3	0.8125	0.00534
-12.35	2.84337	2.78388e-14	-12.4	2.784	3.00941e-14	-14.3	0.83333	0.00483
-12.35	2.86747	1.72586e-14	-12.4	2.808	1.88908e-14	-14.3	0.85417	0.00433
-12.35	2.89157	1.06685e-14	-12.4	2.832	1.1818e-14	-14.3	0.875	0.00384
-12.35	2.91566	6.57598e-15	-12.4	2.856	7.36833e-15	-14.3	0.89583	0.00338
-12.35	2.93976	4.04208e-15	-12.4	2.88	4.57854e-15	-14.3	0.91667	0.00294
-12.35	2.96386	2.47774e-15	-12.4	2.904	2.83546e-15	-14.3	0.9375	0.00254
-12.35	2.98795	1.51474e-15	-12.4	2.928	1.7501e-15	-14.3	0.95833	0.00217
-12.35	3.01205	9.2356e-16	-12.4	2.952	1.07658e-15	-14.3	0.97917	0.00184
-12.35	3.03614	5.6164e-16	-12.4	2.976	6.60053e-16	-14.3	1	0.00155
-12.35	3.06024	3.40668e-16	-12.4	3	4.03333e-16	-14.3	1.02083	0.00129
-12.35	3.08434	2.06109e-16	-12.4	3.024	2.45643e-16	-14.3	1.04167	0.00107
-12.35	3.10843	1.24385e-16	-12.4	3.048	1.49108e-16	-14.3	1.0625	0.000878592
-12.35	3.13253	7.4877e-17	-12.4	3.072	9.02113e-17	-14.3	1.08333	0.000716545
-12.35	3.15663	4.49621e-17	-12.4	3.096	5.43981e-17	-14.3	1.10417	0.000580163
-12.35	3.18072	2.69317e-17	-12.4	3.12	3.26943e-17	-14.3	1.125	0.000466447
-12.35	3.20482	1.60916e-17	-12.4	3.144	1.95853e-17	-14.3	1.14583	0.00037248
-12.35	3.22892	9.5907e-18	-12.4	3.168	1.16939e-17	-14.3	1.16667	0.000295505
-12.35	3.25301	5.70181e-18	-12.4	3.192	6.9593e-18	-14.3	1.1875	0.000232978
-12.35	3.27711	3.38125e-18	-12.4	3.216	4.12808e-18	-14.3	1.20833	0.000182592
-12.35	3.3012	2.00003e-18	-12.4	3.24	2.44069e-18	-14.3	1.22917	0.000142301
-12.35	3.3253	1.17998e-18	-12.4	3.264	1.43833e-18	-14.3	1.25	0.000110317
-12.35	3.3494	6.94359e-19	-12.4	3.288	8.44877e-19	-14.3	1.27083	8.50999e-05
-12.35	3.37349	4.07517e-19	-12.4	3.312	4.94673e-19	-14.3	1.29167	6.53468e-05
-12.35	3.39759	2.38531e-19	-12.4	3.336	2.88692e-19	-14.3	1.3125	4.99657e-05
-12.35	3.42169	1.3924e-19	-12.4	3.36	1.67938e-19	-14.3	1.33333	3.8055e-05
-12.35	3.44578	8.10562e-20	-12.4	3.384	9.73778e-20	-14.3	1.35417	2.88784e-05
-12.35	3.46988	4.70537e-20	-12.4	3.408	5.62825e-20	-14.3	1.375	2.18409e-05
-12.35	3.49398	2.72376e-20	-12.4	3.432	3.24259e-20	-14.3	1.39583	1.64664e-05
-12.35	3.51807	1.57215e-20	-12.4	3.456	1.86216e-20	-14.3	1.41667	1.23776e-05
-12.35	3.54217	9.048e-21	-12.4	3.48	1.06599e-20	-14.3	1.4375	9.27774e-06
-12.35	3.56627	5.19189e-21	-12.4	3.504	6.08276e-21	-14.3	1.45833	6.93509e-06
-12.35	3.59036	2.97028e-21	-12.4	3.528	3.4599e-21	-14.3	1.47917	5.16994e-06
-12.35	3.61446	1.69415e-21	-12.4	3.552	1.96174e-21	-14.3	1.5	3.84363e-06
-12.35	3.63855	9.63324e-22	-12.4	3.576	1.10877e-21	-14.3	1.52083	2.84975e-06
-12.35	3.66265	5.46068e-22	-12.4	3.6	6.24683e-22	-14.3	1.54167	2.10696e-06
-12.35	3.68675	3.08574e-22	-12.4	3.624	3.50834e-22	-14.3	1.5625	1.5533e-06
-12.35	3.71084	1.7382e-22	-12.4	3.648	1.96412e-22	-14.3	1.58333	1.14174e-06
-12.35	3.73494	9.76007e-23	-12.4	3.672	1.09612e-22	-14.3	1.60417	8.36649e-07
-12.35	3.75904	5.46273e-23	-12.4	3.696	6.09783e-23	-14.3	1.625	6.11145e-07
-12.35	3.78313	3.04761e-23	-12.4	3.72	3.38158e-23	-14.3	1.64583	4.44966e-07
-12.35	3.80723	1.69469e-23	-12.4	3.744	1.86936e-23	-14.3	1.66667	3.22889e-07
-12.35	3.83133	9.39286e-24	-12.4	3.768	1.03014e-23	-14.3	1.6875	2.33501e-07
-12.35	3.85542	5.18885e-24	-12.4	3.792	5.65882e-24	-14.3	1.70833	1.68267e-07
-12.35	3.87952	2.85695e-24	-12.4	3.816	3.09875e-24	-14.3	1.72917	1.20827e-07
-12.35	3.90361	1.56779e-24	-12.4	3.84	1.69152e-24	-14.3	1.75	8.64485e-08
-12.35	3.92771	8.57466e-25	-12.4	3.864	9.20441e-25	-14.3	1.77083	6.16263e-08
-12.35	3.95181	4.67399e-25	-12.4	3.888	4.99281e-25	-14.3	1.79167	4.377e-08
-12.35	3.9759	2.53918e-25	-12.4	3.912	2.69975e-25	-14.3	1.8125	3.09729e-08
-12.35	4	1.37477e-25	-12.4	3.936	1.45523e-25	-14.3	1.83333	2.18362e-08
-12.35	4.0241	7.41815e-26	-12.4	3.96	7.81927e-26	-14.3	1.85417	1.53378e-08
-12.35	4.04819	3.98918e-26	-12.4	3.984	4.18821e-26	-14.3	1.875	1.07334e-08
-12.35	4.07229	2.13792e-26	-12.4	4.008	2.23624e-26	-14.3	1.89583	7.48353e-09
-12.35	4.09639	1.14187e-26	-12.4	4.032	1.19024e-26	-14.3	1.91667	5.19848e-09
-12.35	4.12048	6.07797e-27	-12.4	4.056	6.31504e-27	-14.3	1.9375	3.59792e-09
-12.35	4.14458	3.22412e-27	-12.4	4.08	3.33996e-27	-14.3	1.95833	2.48109e-09
-12.35	4.16868	1.70441e-27	-12.4	4.104	1.76088e-27	-14.3	1.97917	1.70472e-09
-12.35	4.19277	8.97941e-28	-12.4	4.128	9.25424e-28	-14.3	2	1.16707e-09
-12.35	4.21687	4.71441e-28	-12.4	4.152	4.84811e-28	-14.3	2.02083	7.96123e-10
-12.35	4.24096	2.46668e-28	-12.4	4.176	2.53177e-28	-14.3	2.04167	5.41141e-10
-12.35	4.26506	1.28619e-28	-12.4	4.2	1.31794e-28	-14.3	2.0625	3.6652e-10
-12.35	4.28916	6.68341e-29	-12.4	4.224	6.83883e-29	-14.3	2.08333	2.47371e-10
-12.35	4.31325	3.46095e-29	-12.4	4.248	3.53741e-29	-14.3	2.10417	1.66368e-10
-12.35	4.33735	1.78605e-29	-12.4	4.272	1.82392e-29	-14.3	2.125	1.11499e-10
-12.35	4.36145	9.18533e-30	-12.4	4.296	9.37426e-30	-14.3	2.14583	7.44651e-11
-12.35	4.38554	4.70756e-30	-12.4	4.32	4.80266e-30	-14.3	2.16667	4.95594e-11
-12.35	4.40964	2.40435e-30	-12.4	4.344	2.45266e-30	-14.3	2.1875	3.28695e-11
-12.35	4.43374	1.22377e-30	-12.4	4.368	1.24854e-30	-14.3	2.20833	2.1725e-11
-12.35	4.45783	6.20725e-31	-12.4	4.392	6.33541e-31	-14.3	2.22917	1.43096e-11
-12.35	4.48193	3.13761e-31	-12.4	4.416	3.20446e-31	-14.3	2.25	9.39293e-12
-12.35	4.50602	1.58051e-31	-12.4	4.44	1.61562e-31	-14.3	2.27083	6.14446e-12
-12.35	4.53012	7.93405e-32	-12.4	4.464	8.1195e-32	-14.3	2.29167	4.00569e-12
-12.35	4.55422	3.96908e-32	-12.4	4.488	4.06744e-32	-14.3	2.3125	2.60246e-12
-12.35	4.57831	1.97872e-32	-12.4	4.512	2.03102e-32	-14.3	2.33333	1.68502e-12
-12.35	4.60241	9.83051e-33	-12.4	4.536	1.0109e-32	-14.3	2.35417	1.08728e-12
-12.35	4.62651	4.86705e-33	-12.4	4.56	5.0153e-33	-14.3	2.375	6.99193e-13
-12.35	4.6506	2.40134e-33	-12.4	4.584	2.48019e-33	-14.3	2.39583	4.48094e-13
-12.35	4.6747	1.1807e-33	-12.4	4.608	1.22255e-33	-14.3	2.41667	2.86194e-13
-12.35	4.69879	5.78527e-34	-12.4	4.632	6.00682e-34	-14.3	2.4375	1.82167e-13
-12.35	4.72289	2.82491e-34	-12.4	4.656	2.94181e-34	-14.3	2.45833	1.15558e-13
-12.35	4.74699	1.37462e-34	-12.4	4.68	1.43607e-34	-14.3	2.47917	7.30544e-14
-12.35	4.77108	6.66591e-35	-12.4	4.704	6.98754e-35	-14.3	2.5	4.6027e-14
-12.35	4.79518	3.22132e-35	-12.4	4.728	3.38893e-35	-14.3	2.52083	2.89e-14
-12.35	4.81928	1.55133e-35	-12.4	4.752	1.63827e-35	-14.3	2.54167	1.80843e-14
-12.35	4.84337	7.44515e-36	-12.4	4.776	7.89397e-36	-14.3	2.5625	1.12778e-14
-12.35	4.86747	3.56073e-36	-12.4	4.8	3.7913e-36	-14.3	2.58333	7.00908e-15
-12.35	4.89157	1.69708e-36	-12.4	4.824	1.81494e-36	-14.3	2.60417	4.34126e-15
-12.35	4.91566	8.06053e-37	-12.4	4.848	8.65996e-37	-14.3	2.625	2.6797e-15
-12.35	4.93976	3.81524e-37	-12.4	4.872	4.1186e-37	-14.3	2.64583	1.64843e-15
-12.35	4.96385	1.7996e-37	-12.4	4.896	1.95236e-37	-14.3	2.66667	1.01058e-15
-12.35	4.98795	8.45919e-38	-12.4	4.92	9.22454e-38	-14.3	2.6875	6.17418e-16
-12.35	5.01205	3.96258e-38	-12.4	4.944	4.34414e-38	-14.3	2.70833	3.75925e-16
-12.35	5.03615	1.8498e-38	-12.4	4.968	2.03909e-38	-14.3	2.72917	2.28105e-16
-12.35	5.06024	8.60531e-39	-12.4	4.992	9.53977e-39	-14.3	2.75	1.37936e-16
-12.35	5.08434	3.98939e-39	-12.4	5.016	4.44845e-39	-14.3	2.77083	8.31241e-17
-12.35	5.10843	1.84307e-39	-12.4	5.04	2.06751e-39	-14.3	2.79167	4.99212e-17
-12.35	5.13253	8.48546e-40	-12.4	5.064	9.57749e-40	-14.3	2.8125	2.98778e-17
-12.35	5.15663	3.89319e-40	-12.4	5.088	4.42201e-40	-14.3	2.83333	1.78204e-17
-12.35	5.18072	1.78005e-40	-12.4	5.112	2.03493e-40	-14.3	2.85417	1.05923e-17
-12.35	5.20482	8.11061e-41	-12.4	5.136	9.33344e-41	-14.3	2.875	6.2743e-18
-12.35	5.22892	3.68275e-41	-12.4	5.16	4.2667e-41	-14.3	2.89583	3.70376e-18
-12.35	5.25301	1.66643e-41	-12.4	5.184	1.94402e-41	-14.3	2.91667	2.17882e-18
-12.35	5.27711	7.51445e-42	-12.4	5.208	8.82802e-42	-14.3	2.9375	1.27732e-18
-12.35	5.30121	3.37678e-42	-12.4	5.232	3.99559e-42	-14.3	2.95833	7.46243e-19
-12.35	5.3253	1.51219e-42	-12.4	5.256	1.8024e-42	-14.3	2.97917	4.34468e-19
-12.35	5.3494	6.74844e-43	-12.4	5.28	8.10347e-43	-14.3	3	2.52078e-19
-12.35	5.37349	3.00121e-43	-12.4	5.304	3.63112e-43	-14.3	3.02083	1.4575e-19
-12.35	5.39759	1.3301e-43	-12.4	5.328	1.62165e-43	-14.3	3.04167	8.39809e-20
-12.35	5.42169	5.87448e-44	-12.4	5.352	7.21805e-44	-14.3	3.0625	4.82224e-20
-12.35	5.44578	2.58552e-44	-12.4	5.376	3.20204e-44	-14.3	3.08333	2.7594e-20
-12.35	5.46988	1.13402e-44	-12.4	5.4	1.41572e-44	-14.3	3.10417	1.57353e-20
-12.35	5.49398	4.95668e-45	-12.4	5.424	6.23831e-45	-14.3	3.125	8.94198e-21
-12.35	5.51807	2.15901e-45	-12.4	5.448	2.73966e-45	-14.3	3.14583	5.06393e-21
-12.35	5.54217	9.37157e-46	-12.4	5.472	1.19912e-45	-14.3	3.16667	2.85784e-21
-12.35	5.56626	4.05382e-46	-12.4	5.496	5.23079e-46	-14.3	3.1875	1.60725e-21
-12.35	5.59036	1.74748e-46	-12.4	5.52	2.27408e-46	-14.3	3.20833	9.00793e-22
-12.35	5.61446	7.50674e-47	-12.4	5.544	9.8532e-47	-14.3	3.22917	5.0311e-22
-12.35	5.63855	3.21356e-47	-12.4	5.568	4.25481e-47	-14.3	3.25	2.80025e-22
-12.35	5.66265	1.37093e-47	-12.4	5.592	1.83111e-47	-14.3	3.27083	1.5532e-22
-12.35	5.68675	5.82822e-48	-12.4	5.616	7.85371e-48	-14.3	3.29167	8.5853e-23
-12.35	5.71084	2.46917e-48	-12.4	5.64	3.3571e-48	-14.3	3.3125	4.72911e-23
-12.35	5.73494	1.04246e-48	-12.4	5.664	1.43014e-48	-14.3	3.33333	2.59598e-23
-12.35	5.75904	4.38591e-49	-12.4	5.688	6.07179e-49	-14.3	3.35417	1.4201e-23
-12.35	5.78313	1.83888e-49	-12.4	5.712	2.56909e-49	-14.3	3.375	7.74171e-24
-12.35	5.80723	7.68318e-50	-12.4	5.736	1.08333e-49	-14.3	3.39583	4.20583e-24
-12.35	5.83132	3.19905e-50	-12.4	5.76	4.55266e-50	-14.3	3.41667	2.27701e-24
-12.35	5.85542	1.32737e-50	-12.4	5.784	1.90672e-50	-14.3	3.4375	1.22851e-24
-12.35	5.87952	5.48853e-51	-12.4	5.808	7.95842e-51	-14.3	3.45833	6.60524e-25
-12.35	5.90361	2.26158e-51	-12.4	5.832	3.31042e-51	-14.3	3.47917	3.53916e-25
-12.35	5.92771	9.28667e-52	-12.4	5.856	1.37232e-51	-14.3	3.5	1.88978e-25
-12.35	5.95181	3.80014e-52	-12.4	5.88	5.66942e-52	-14.3	3.52083	1.00559e-25
-12.35	5.9759	1.54964e-52	-12.4	5.904	2.33419e-52	-14.3	3.54167	5.33253e-26
-12.35	6	6.29728e-53	-12.4	5.928	9.57733e-53	-14.3	3.5625	2.81804e-26
-12.3	0	0.00219	-12.4	5.952	3.91618e-53	-14.3	3.58333	1.48409e-26
-12.3	0.0241	0.00507	-12.4	5.976	1.59585e-53	-14.3	3.60417	7.78891e-27
-12.3	0.04819	0.00808	-12.4	6	6.48077e-54	-14.3	3.625	4.07375e-27
-12.3	0.07229	0.01113	-12.35	0	0.000786506	-14.3	3.64583	2.12332e-27
-12.3	0.09639	0.01393	-12.35	0.024	0.0022	-14.3	3.66667	1.1029e-27
-12.3	0.12048	0.01612	-12.35	0.048	0.00443	-14.3	3.6875	5.70904e-28
-12.3	0.14458	0.01747	-12.35	0.072	0.00685	-14.3	3.70833	2.94505e-28
-12.3	0.16867	0.01795	-12.35	0.096	0.00892	-14.3	3.72917	1.514e-28
-12.3	0.19277	0.01774	-12.35	0.12	0.01021	-14.3	3.75	7.75641e-29
-12.3	0.21687	0.0172	-12.35	0.144	0.01046	-14.3	3.77083	3.96005e-29
-12.3	0.24096	0.01675	-12.35	0.168	0.0096	-14.3	3.79167	2.01486e-29
-12.3	0.26506	0.01671	-12.35	0.192	0.00774	-14.3	3.8125	1.02163e-29
-12.3	0.28916	0.01711	-12.35	0.216	0.00514	-14.3	3.83333	5.16233e-30
-12.3	0.31325	0.01771	-12.35	0.24	0.00217	-14.3	3.85417	2.59958e-30
-12.3	0.33735	0.01823	-12.35	0.264	0.000911284	-14.3	3.875	1.30456e-30
-12.3	0.36145	0.01846	-12.35	0.288	0.00351	-14.3	3.89583	6.52428e-31
-12.3	0.38554	0.01833	-12.35	0.312	0.00554	-14.3	3.91667	3.25166e-31
-12.3	0.40964	0.0179	-12.35	0.336	0.0068	-14.3	3.9375	1.61504e-31
-12.3	0.43373	0.01731	-12.35	0.36	0.00728	-14.3	3.95833	7.99402e-32
-12.3	0.45783	0.01674	-12.35	0.384	0.00706	-14.3	3.97917	3.94324e-32
-12.3	0.48193	0.01631	-12.35	0.408	0.00635	-14.3	4	1.93841e-32
-12.3	0.50602	0.01606	-12.35	0.432	0.00539	-14.3	4.02083	9.49611e-33
-12.3	0.53012	0.01598	-12.35	0.456	0.00449	-14.3	4.04167	4.63607e-33
-12.3	0.55422	0.01596	-12.35	0.48	0.00396	-14.3	4.0625	2.25559e-33
-12.3	0.57831	0.01594	-12.35	0.504	0.0039	-14.3	4.08333	1.09365e-33
-12.3	0.60241	0.01583	-12.35	0.528	0.00414	-14.3	4.10417	5.28443e-34
-12.3	0.62651	0.01559	-12.35	0.552	0.00445	-14.3	4.125	2.54464e-34
-12.3	0.6506	0.01521	-12.35	0.576	0.00468	-14.3	4.14583	1.22112e-34
-12.3	0.6747	0.0147	-12.35	0.6	0.00477	-14.3	4.16667	5.8398e-35
-12.3	0.6988	0.01406	-12.35	0.624	0.00475	-14.3	4.1875	2.78319e-35
-12.3	0.72289	0.01333	-12.35	0.648	0.00463	-14.3	4.20833	1.32188e-35
-12.3	0.74699	0.01252	-12.35	0.672	0.00446	-14.3	4.22917	6.25677e-36
-12.3	0.77108	0.01165	-12.35	0.696	0.00424	-14.3	4.25	2.9513e-36
-12.3	0.79518	0.01075	-12.35	0.72	0.004	-14.3	4.27083	1.38733e-36
-12.3	0.81928	0.00983	-12.35	0.744	0.00375	-14.3	4.29167	6.49913e-37
-12.3	0.84337	0.00891	-12.35	0.768	0.00347	-14.3	4.3125	3.03414e-37
-12.3	0.86747	0.00801	-12.35	0.792	0.00319	-14.3	4.33333	1.41163e-37
-12.3	0.89157	0.00714	-12.35	0.816	0.0029	-14.3	4.35417	6.54504e-38
-12.3	0.91566	0.0063	-12.35	0.84	0.00261	-14.3	4.375	3.0242e-38
-12.3	0.93976	0.00552	-12.35	0.864	0.00232	-14.3	4.39583	1.39256e-38
-12.3	0.96386	0.0048	-12.35	0.888	0.00204	-14.3	4.41667	6.39032e-39
-12.3	0.98795	0.00414	-12.35	0.912	0.00179	-14.3	4.4375	2.92238e-39
-12.3	1.01205	0.00354	-12.35	0.936	0.00155	-14.3	4.45833	1.33186e-39
-12.3	1.03615	0.003	-12.35	0.96	0.00133	-14.3	4.47917	6.04901e-40
-12.3	1.06024	0.00252	-12.35	0.984	0.00113	-14.3	4.5	2.73789e-40
-12.3	1.08434	0.00211	-12.35	1.008	0.000956878	-14.3	4.52083	1.23496e-40
-12.3	1.10843	0.00174	-12.35	1.032	0.00080356	-14.3	4.54167	5.55133e-41
-12.3	1.13253	0.00143	-12.35	1.056	0.000670281	-14.3	4.5625	2.48683e-41
-12.3	1.15663	0.00117	-12.35	1.08	0.000555521	-14.3	4.58333	1.1102e-41
-12.3	1.18072	0.000946131	-12.35	1.104	0.000457581	-14.3	4.60417	4.93924e-42
-12.3	1.20482	0.000760839	-12.35	1.128	0.000374692	-14.3	4.625	2.18991e-42
-12.3	1.22892	0.00060782	-12.35	1.152	0.000305096	-14.3	4.64583	9.67601e-43
-12.3	1.25301	0.00048258	-12.35	1.176	0.000247099	-14.3	4.66667	4.26061e-43
-12.3	1.27711	0.000380946	-12.35	1.2	0.000199117	-14.3	4.6875	1.86962e-43
-12.3	1.3012	0.00029913	-12.35	1.224	0.000159691	-14.3	4.70833	8.17598e-44
-12.3	1.3253	0.000233758	-12.35	1.248	0.000127506	-14.3	4.72917	3.56313e-44
-12.3	1.3494	0.000181882	-12.35	1.272	0.000101392	-14.3	4.75	1.54749e-44
-12.3	1.37349	0.000140971	-12.35	1.296	8.03254e-05	-14.3	4.77083	6.69776e-45
-12.3	1.39759	0.000108886	-12.35	1.32	6.34179e-05	-14.3	4.79167	2.88892e-45
-12.3	1.42169	8.3843e-05	-12.35	1.344	4.99119e-05	-14.3	4.8125	1.24179e-45
-12.3	1.44578	6.43795e-05	-12.35	1.368	3.91677e-05	-14.3	4.83333	5.31941e-46
-12.3	1.46988	4.93065e-05	-12.35	1.392	3.06516e-05	-14.3	4.85417	2.27083e-46
-12.3	1.49398	3.76699e-05	-12.35	1.416	2.39226e-05	-14.3	4.875	9.6607e-47
-12.3	1.51807	2.87104e-05	-12.35	1.44	1.86206e-05	-14.3	4.89583	4.09579e-47
-12.3	1.54217	2.18287e-05	-12.35	1.464	1.44534e-05	-14.3	4.91667	1.7305e-47
-12.3	1.56627	1.65549e-05	-12.35	1.488	1.11859e-05	-14.3	4.9375	7.28634e-48
-12.3	1.59036	1.25221e-05	-12.35	1.512	8.63003e-06	-14.3	4.95833	3.05739e-48
-12.3	1.61446	9.44526e-06	-12.35	1.536	6.63585e-06	-14.3	4.97917	1.27849e-48
-12.3	1.63855	7.10329e-06	-12.35	1.56	5.08421e-06	-14.3	5	5.32777e-49
-12.3	1.66265	5.32522e-06	-12.35	1.584	3.88062e-06	-14.3	5.02083	2.21257e-49
-12.3	1.68675	3.97901e-06	-12.35	1.608	2.95017e-06	-14.3	5.04167	9.15701e-50
-12.3	1.71084	2.9628e-06	-12.35	1.632	2.23354e-06	-14.3	5.0625	3.7767e-50
-12.3	1.73494	2.19815e-06	-12.35	1.656	1.68381e-06	-14.3	5.08333	1.5523e-50
-12.3	1.75904	1.62476e-06	-12.35	1.68	1.26391e-06	-14.3	5.10417	6.35827e-51
-12.3	1.78313	1.19634e-06	-12.35	1.704	9.44602e-07	-14.3	5.125	2.59541e-51
-12.3	1.80723	8.77438e-07	-12.35	1.728	7.02901e-07	-14.3	5.14583	1.05579e-51
-12.3	1.83133	6.40983e-07	-12.35	1.752	5.20796e-07	-14.3	5.16667	4.28005e-52
-12.3	1.85542	4.66363e-07	-12.35	1.776	3.84234e-07	-14.3	5.1875	1.72911e-52
-12.3	1.87952	3.37935e-07	-12.35	1.8	2.823e-07	-14.3	5.20833	6.96142e-53
-12.3	1.90361	2.43874e-07	-12.35	1.824	2.06563e-07	-14.3	5.22917	2.79303e-53
-12.3	1.92771	1.75272e-07	-12.35	1.848	1.50541e-07	-14.3	5.25	1.11674e-53
-12.3	1.95181	1.25451e-07	-12.35	1.872	1.09285e-07	-14.3	5.27083	4.44973e-54
-12.3	1.9759	8.9423e-08	-12.35	1.896	7.90316e-08	-14.3	5.29167	1.76691e-54
-12.3	2	6.34803e-08	-12.35	1.92	5.69387e-08	-14.3	5.3125	6.9919e-55
-12.3	2.0241	4.48795e-08	-12.35	1.944	4.087e-08	-14.3	5.33333	2.75725e-55
-12.3	2.04819	3.15995e-08	-12.35	1.968	2.92289e-08	-14.3	5.35417	1.08357e-55
-12.3	2.07229	2.21585e-08	-12.35	1.992	2.08279e-08	-14.3	5.375	4.24365e-56
-12.3	2.09639	1.54752e-08	-12.35	2.016	1.47879e-08	-14.3	5.39583	1.65623e-56
-12.3	2.12048	1.0764e-08	-12.35	2.04	1.04617e-08	-14.3	5.41667	6.44171e-57
-12.3	2.14458	7.45693e-09	-12.35	2.064	7.37445e-09	-14.3	5.4375	2.49678e-57
-12.3	2.16867	5.1452e-09	-12.35	2.088	5.17943e-09	-14.3	5.45833	9.64402e-58
-12.3	2.19277	3.53596e-09	-12.35	2.112	3.62454e-09	-14.3	5.47917	3.71223e-58
-12.3	2.21687	2.42038e-09	-12.35	2.136	2.52716e-09	-14.3	5.5	1.424e-58
-12.3	2.24096	1.6502e-09	-12.35	2.16	1.75554e-09	-14.3	5.52083	5.44354e-59
-12.3	2.26506	1.12067e-09	-12.35	2.184	1.215e-09	-14.3	5.54167	2.07373e-59
-12.3	2.28916	7.58084e-10	-12.35	2.208	8.37763e-10	-14.3	5.5625	7.87262e-60
-12.3	2.31325	5.10811e-10	-12.35	2.232	5.7549e-10	-14.3	5.58333	2.9784e-60
-12.3	2.33735	3.42861e-10	-12.35	2.256	3.9384e-10	-14.3	5.60417	1.12291e-60
-12.3	2.36145	2.29246e-10	-12.35	2.28	2.68511e-10	-14.3	5.625	4.21893e-61
-12.3	2.38554	1.52693e-10	-12.35	2.304	1.82374e-10	-14.3	5.64583	1.57963e-61
-12.3	2.40964	1.01318e-10	-12.35	2.328	1.23403e-10	-14.3	5.66667	5.89393e-62
-12.3	2.43374	6.69753e-11	-12.35	2.352	8.3185e-11	-14.3	5.6875	2.19154e-62
-12.3	2.45783	4.41078e-11	-12.35	2.376	5.58638e-11	-14.3	5.70833	8.12064e-63
-12.3	2.48193	2.89404e-11	-12.35	2.4	3.73754e-11	-14.3	5.72917	2.99864e-63
-12.3	2.50602	1.89188e-11	-12.35	2.424	2.49126e-11	-14.3	5.75	1.10345e-63
-12.3	2.53012	1.23226e-11	-12.35	2.448	1.65438e-11	-14.3	5.77083	4.04649e-64
-12.3	2.55422	7.99737e-12	-12.35	2.472	1.09459e-11	-14.3	5.79167	1.47876e-64
-12.3	2.57831	5.17181e-12	-12.35	2.496	7.21553e-12	-14.3	5.8125	5.38527e-65
-12.3	2.60241	3.3328e-12	-12.35	2.52	4.73918e-12	-14.3	5.83333	1.9544e-65
-12.3	2.62651	2.14026e-12	-12.35	2.544	3.10146e-12	-14.3	5.85417	7.06823e-66
-12.3	2.6506	1.36973e-12	-12.35	2.568	2.0224e-12	-14.3	5.875	2.54743e-66
-12.3	2.6747	8.73643e-13	-12.35	2.592	1.31407e-12	-14.3	5.89583	9.14924e-67
-12.3	2.6988	5.55376e-13	-12.35	2.616	8.50806e-13	-14.3	5.91667	3.27462e-67
-12.3	2.72289	3.51898e-13	-12.35	2.64	5.48927e-13	-14.3	5.9375	1.16796e-67
-12.3	2.74699	2.22252e-13	-12.35	2.664	3.52924e-13	-14.3	5.95833	4.15132e-68
-12.3	2.77108	1.39926e-13	-12.35	2.688	2.2612e-13	-14.3	5.97917	1.4704e-68
-12.3	2.79518	8.78213e-14	-12.35	2.712	1.44377e-13	-14.3	6	5.19013e-69
-12.3	2.81928	5.49508e-14	-12.35	2.736	9.18681e-14	-14.25	0	0.000906308
-12.3	2.84337	3.42804e-14	-12.35	2.76	5.82571e-14	-14.25	0.02083	0.00379
-12.3	2.86747	2.13226e-14	-12.35	2.784	3.68177e-14	-14.25	0.04167	0.00941
-12.3	2.89157	1.32246e-14	-12.35	2.808	2.31897e-14	-14.25	0.0625	0.01547
-12.3	2.91566	8.17891e-15	-12.35	2.832	1.45569e-14	-14.25	0.08333	0.02061
-12.3	2.93976	5.04433e-15	-12.35	2.856	9.10719e-15	-14.25	0.10417	0.02385
-12.3	2.96386	3.10261e-15	-12.35	2.88	5.67866e-15	-14.25	0.125	0.02463
-12.3	2.98795	1.90322e-15	-12.35	2.904	3.52904e-15	-14.25	0.14583	0.02289
-12.3	3.01205	1.16442e-15	-12.35	2.928	2.18586e-15	-14.25	0.16667	0.01914
-12.3	3.03614	7.10567e-16	-12.35	2.952	1.34941e-15	-14.25	0.1875	0.01462
-12.3	3.06024	4.32505e-16	-12.35	2.976	8.30287e-16	-14.25	0.20833	0.01169
-12.3	3.08434	2.62592e-16	-12.35	3	5.09185e-16	-14.25	0.22917	0.01278
-12.3	3.10843	1.59033e-16	-12.35	3.024	3.11236e-16	-14.25	0.25	0.01645
-12.3	3.13253	9.60763e-17	-12.35	3.048	1.89616e-16	-14.25	0.27083	0.02006
-12.3	3.15663	5.78995e-17	-12.35	3.072	1.15141e-16	-14.25	0.29167	0.02241
-12.3	3.18072	3.48069e-17	-12.35	3.096	6.96889e-17	-14.25	0.3125	0.02317
-12.3	3.20482	2.08732e-17	-12.35	3.12	4.20411e-17	-14.25	0.33333	0.0225
-12.3	3.22892	1.24866e-17	-12.35	3.144	2.52793e-17	-14.25	0.35417	0.02087
-12.3	3.25301	7.45115e-18	-12.35	3.168	1.51509e-17	-14.25	0.375	0.01885
-12.3	3.27711	4.43528e-18	-12.35	3.192	9.05109e-18	-14.25	0.39583	0.01703
-12.3	3.3012	2.63346e-18	-12.35	3.216	5.38954e-18	-14.25	0.41667	0.01575
-12.3	3.3253	1.55966e-18	-12.35	3.24	3.19886e-18	-14.25	0.4375	0.01502
-12.3	3.3494	9.21337e-19	-12.35	3.264	1.89249e-18	-14.25	0.45833	0.01459
-12.3	3.37349	5.42845e-19	-12.35	3.288	1.11602e-18	-14.25	0.47917	0.01415
-12.3	3.39759	3.18997e-19	-12.35	3.312	6.5601e-19	-14.25	0.5	0.01354
-12.3	3.42169	1.86954e-19	-12.35	3.336	3.84373e-19	-14.25	0.52083	0.01273
-12.3	3.44578	1.0927e-19	-12.35	3.36	2.24494e-19	-14.25	0.54167	0.0118
-12.3	3.46988	6.369e-20	-12.35	3.384	1.30697e-19	-14.25	0.5625	0.01086
-12.3	3.49398	3.7019e-20	-12.35	3.408	7.58473e-20	-14.25	0.58333	0.01002
-12.3	3.51807	2.14557e-20	-12.35	3.432	4.38764e-20	-14.25	0.60417	0.00935
-12.3	3.54217	1.23997e-20	-12.35	3.456	2.53011e-20	-14.25	0.625	0.00886
-12.3	3.56627	7.14511e-21	-12.35	3.48	1.45436e-20	-14.25	0.64583	0.00849
-12.3	3.59036	4.10507e-21	-12.35	3.504	8.33348e-21	-14.25	0.66667	0.0082
-12.3	3.61446	2.35143e-21	-12.35	3.528	4.76001e-21	-14.25	0.6875	0.00791
-12.3	3.63855	1.34284e-21	-12.35	3.552	2.71031e-21	-14.25	0.70833	0.00761
-12.3	3.66265	7.64513e-22	-12.35	3.576	1.53836e-21	-14.25	0.72917	0.00726
-12.3	3.68675	4.33909e-22	-12.35	3.6	8.70428e-22	-14.25	0.75	0.00687
-12.3	3.71084	2.45502e-22	-12.35	3.624	4.90953e-22	-14.25	0.77083	0.00643
-12.3	3.73494	1.38464e-22	-12.35	3.648	2.76048e-22	-14.25	0.79167	0.00595
-12.3	3.75904	7.78465e-23	-12.35	3.672	1.54726e-22	-14.25	0.8125	0.00545
-12.3	3.78313	4.36262e-23	-12.35	3.696	8.64537e-23	-14.25	0.83333	0.00494
-12.3	3.80723	2.43698e-23	-12.35	3.72	4.81551e-23	-14.25	0.85417	0.00443
-12.3	3.83133	1.35689e-23	-12.35	3.744	2.67387e-23	-14.25	0.875	0.00394
-12.3	3.85542	7.53038e-24	-12.35	3.768	1.48006e-23	-14.25	0.89583	0.00346
-12.3	3.87952	4.16545e-24	-12.35	3.792	8.16695e-24	-14.25	0.91667	0.00302
-12.3	3.90361	2.29653e-24	-12.35	3.816	4.49244e-24	-14.25	0.9375	0.00261
-12.3	3.92771	1.26195e-24	-12.35	3.84	2.46346e-24	-14.25	0.95833	0.00223
-12.3	3.95181	6.91136e-25	-12.35	3.864	1.34664e-24	-14.25	0.97917	0.0019
-12.3	3.9759	3.77255e-25	-12.35	3.888	7.33834e-25	-14.25	1	0.0016
-12.3	4	2.05234e-25	-12.35	3.912	3.98645e-25	-14.25	1.02083	0.00133
-12.3	4.0241	1.11277e-25	-12.35	3.936	2.15881e-25	-14.25	1.04167	0.00111
-12.3	4.04819	6.01307e-26	-12.35	3.96	1.16543e-25	-14.25	1.0625	0.000910457
-12.3	4.07229	3.23832e-26	-12.35	3.984	6.27182e-26	-14.25	1.08333	0.000743579
-12.3	4.09639	1.7381e-26	-12.35	4.008	3.36466e-26	-14.25	1.10417	0.000602911
-12.3	4.12048	9.29727e-27	-12.35	4.032	1.7994e-26	-14.25	1.125	0.000485434
-12.3	4.14458	4.95635e-27	-12.35	4.056	9.59294e-27	-14.25	1.14583	0.000388206
-12.3	4.16868	2.63324e-27	-12.35	4.08	5.09814e-27	-14.25	1.16667	0.000308433
-12.3	4.19277	1.39425e-27	-12.35	4.104	2.70089e-27	-14.25	1.1875	0.000243529
-12.3	4.21687	7.35719e-28	-12.35	4.128	1.42639e-27	-14.25	1.20833	0.000191146
-12.3	4.24096	3.86901e-28	-12.35	4.152	7.50931e-28	-14.25	1.22917	0.00014919
-12.3	4.26506	2.02771e-28	-12.35	4.176	3.94089e-28	-14.25	1.25	0.000115832
-12.3	4.28916	1.05907e-28	-12.35	4.2	2.06167e-28	-14.25	1.27083	8.94902e-05
-12.3	4.31325	5.51268e-29	-12.35	4.224	1.07517e-28	-14.25	1.29167	6.88231e-05
-12.3	4.33735	2.85965e-29	-12.35	4.248	5.58932e-29	-14.25	1.3125	5.27049e-05
-12.3	4.36145	1.47835e-29	-12.35	4.272	2.89647e-29	-14.25	1.33333	4.02037e-05
-12.3	4.38554	7.61648e-30	-12.35	4.296	1.49625e-29	-14.25	1.35417	3.05569e-05
-12.3	4.40964	3.9106e-30	-12.35	4.32	7.70487e-30	-14.25	1.375	2.31471e-05
-12.3	4.43374	2.00099e-30	-12.35	4.344	3.95502e-30	-14.25	1.39583	1.74794e-05
-12.3	4.45783	1.02037e-30	-12.35	4.368	2.02373e-30	-14.25	1.41667	1.31606e-05
-12.3	4.48193	5.18539e-31	-12.35	4.392	1.03224e-30	-14.25	1.4375	9.88105e-06
-12.3	4.50602	2.62613e-31	-12.35	4.416	5.24835e-31	-14.25	1.45833	7.39859e-06
-12.3	4.53012	1.32545e-31	-12.35	4.44	2.66002e-31	-14.25	1.47917	5.52498e-06
-12.3	4.55422	6.66683e-32	-12.35	4.464	1.34388e-31	-14.25	1.5	4.11482e-06
-12.3	4.57831	3.34185e-32	-12.35	4.488	6.7679e-32	-14.25	1.52083	3.0563e-06
-12.3	4.60241	1.66941e-32	-12.35	4.512	3.3975e-32	-14.25	1.54167	2.26381e-06
-12.3	4.62651	8.31096e-33	-12.35	4.536	1.70011e-32	-14.25	1.5625	1.67204e-06
-12.3	4.6506	4.12334e-33	-12.35	4.56	8.48015e-33	-14.25	1.58333	1.23135e-06
-12.3	4.6747	2.03871e-33	-12.35	4.584	4.21638e-33	-14.25	1.60417	9.04058e-07
-12.3	4.69879	1.00456e-33	-12.35	4.608	2.0897e-33	-14.25	1.625	6.61683e-07
-12.3	4.72289	4.93289e-34	-12.35	4.632	1.03237e-33	-14.25	1.64583	4.82725e-07
-12.3	4.74699	2.41401e-34	-12.35	4.656	5.08379e-34	-14.25	1.66667	3.50999e-07
-12.3	4.77108	1.1773e-34	-12.35	4.68	2.49543e-34	-14.25	1.6875	2.54351e-07
-12.3	4.79518	5.72192e-35	-12.35	4.704	1.22097e-34	-14.25	1.70833	1.83675e-07
-12.3	4.81928	2.77146e-35	-12.35	4.728	5.95475e-35	-14.25	1.72917	1.32169e-07
-12.3	4.84337	1.33778e-35	-12.35	4.752	2.89481e-35	-14.25	1.75	9.4766e-08
-12.3	4.86747	6.43531e-36	-12.35	4.776	1.40273e-35	-14.25	1.77083	6.77018e-08
-12.3	4.89157	3.08507e-36	-12.35	4.8	6.77525e-36	-14.25	1.79167	4.81905e-08
-12.3	4.91566	1.4739e-36	-12.35	4.824	3.26189e-36	-14.25	1.8125	3.41764e-08
-12.3	4.93976	7.01751e-37	-12.35	4.848	1.56533e-36	-14.25	1.83333	2.41487e-08
-12.3	4.96385	3.32971e-37	-12.35	4.872	7.48743e-37	-14.25	1.85417	1.70004e-08
-12.3	4.98795	1.57449e-37	-12.35	4.896	3.56985e-37	-14.25	1.875	1.19241e-08
-12.3	5.01205	7.41961e-38	-12.35	4.92	1.6965e-37	-14.25	1.89583	8.33289e-09
-12.3	5.03615	3.48444e-38	-12.35	4.944	8.03607e-38	-14.25	1.91667	5.80197e-09
-12.3	5.06024	1.63077e-38	-12.35	4.968	3.79419e-38	-14.25	1.9375	4.02505e-09
-12.3	5.08434	7.6061e-39	-12.35	4.992	1.78557e-38	-14.25	1.95833	2.78222e-09
-12.3	5.10843	3.53541e-39	-12.35	5.016	8.37558e-39	-14.25	1.97917	1.91621e-09
-12.3	5.13253	1.63767e-39	-12.35	5.04	3.91592e-39	-14.25	2	1.31503e-09
-12.3	5.15663	7.56003e-40	-12.35	5.064	1.82486e-39	-14.25	2.02083	8.99246e-10
-12.3	5.18072	3.47799e-40	-12.35	5.088	8.47623e-40	-14.25	2.04167	6.12743e-10
-12.3	5.20482	1.59456e-40	-12.35	5.112	3.92419e-40	-14.25	2.0625	4.16049e-10
-12.3	5.22892	7.28556e-41	-12.35	5.136	1.8108e-40	-14.25	2.08333	2.81504e-10
-12.3	5.25301	3.31736e-41	-12.35	5.16	8.32843e-41	-14.25	2.10417	1.89804e-10
-12.3	5.27711	1.50533e-41	-12.35	5.184	3.8179e-41	-14.25	2.125	1.27531e-10
-12.3	5.30121	6.80735e-42	-12.35	5.208	1.74443e-41	-14.25	2.14583	8.53922e-11
-12.3	5.3253	3.06784e-42	-12.35	5.232	7.94422e-42	-14.25	2.16667	5.69798e-11
-12.3	5.3494	1.37783e-42	-12.35	5.256	3.60589e-42	-14.25	2.1875	3.78904e-11
-12.3	5.37349	6.16689e-43	-12.35	5.28	1.63131e-42	-14.25	2.20833	2.511e-11
-12.3	5.39759	2.75071e-43	-12.35	5.304	7.35568e-43	-14.25	2.22917	1.65835e-11
-12.3	5.42169	1.22273e-43	-12.35	5.328	3.30574e-43	-14.25	2.25	1.0915e-11
-12.3	5.44578	5.41655e-44	-12.35	5.352	1.48072e-43	-14.25	2.27083	7.15958e-12
-12.3	5.46988	2.39124e-44	-12.35	5.376	6.61049e-44	-14.25	2.29167	4.68031e-12
-12.3	5.49398	1.05204e-44	-12.35	5.4	2.94137e-44	-14.25	2.3125	3.0492e-12
-12.3	5.51807	4.61259e-45	-12.35	5.424	1.30442e-44	-14.25	2.33333	1.9798e-12
-12.3	5.54217	2.01542e-45	-12.35	5.448	5.76554e-45	-14.25	2.35417	1.2811e-12
-12.3	5.56626	8.77595e-46	-12.35	5.472	2.53987e-45	-14.25	2.375	8.26181e-13
-12.3	5.59036	3.80828e-46	-12.35	5.496	1.11515e-45	-14.25	2.39583	5.31e-13
-12.3	5.61446	1.64691e-46	-12.35	5.52	4.87977e-46	-14.25	2.41667	3.40128e-13
-12.3	5.63855	7.09768e-47	-12.35	5.544	2.1282e-46	-14.25	2.4375	2.17131e-13
-12.3	5.66265	3.04838e-47	-12.35	5.568	9.2506e-47	-14.25	2.45833	1.38143e-13
-12.3	5.68675	1.30475e-47	-12.35	5.592	4.00747e-47	-14.25	2.47917	8.75926e-14
-12.3	5.71084	5.56536e-48	-12.35	5.616	1.73026e-47	-14.25	2.5	5.53522e-14
-12.3	5.73494	2.36572e-48	-12.35	5.64	7.44548e-48	-14.25	2.52083	3.48604e-14
-12.3	5.75904	1.00216e-48	-12.35	5.664	3.1931e-48	-14.25	2.54167	2.18806e-14
-12.3	5.78313	4.23077e-49	-12.35	5.688	1.3648e-48	-14.25	2.5625	1.36872e-14
-12.3	5.80723	1.77994e-49	-12.35	5.712	5.8138e-49	-14.25	2.58333	8.53291e-15
-12.3	5.83132	7.46271e-50	-12.35	5.736	2.46823e-49	-14.25	2.60417	5.3016e-15
-12.3	5.85542	3.11811e-50	-12.35	5.76	1.04435e-49	-14.25	2.625	3.2828e-15
-12.3	5.87952	1.29835e-50	-12.35	5.784	4.40388e-50	-14.25	2.64583	2.02584e-15
-12.3	5.90361	5.38762e-51	-12.35	5.808	1.85079e-50	-14.25	2.66667	1.24593e-15
-12.3	5.92771	2.22795e-51	-12.35	5.832	7.75186e-51	-14.25	2.6875	7.63664e-16
-12.3	5.95181	9.18159e-52	-12.35	5.856	3.23581e-51	-14.25	2.70833	4.66482e-16
-12.3	5.9759	3.77081e-52	-12.35	5.88	1.34613e-51	-14.25	2.72917	2.83981e-16
-12.3	6	1.54332e-52	-12.35	5.904	5.58104e-52	-14.25	2.75	1.72291e-16
-12.25	0	0.00219	-12.35	5.928	2.30605e-52	-14.25	2.77083	1.04173e-16
-12.25	0.0241	0.00507	-12.35	5.952	9.49607e-53	-14.25	2.79167	6.27722e-17
-12.25	0.04819	0.00808	-12.35	5.976	3.8971e-53	-14.25	2.8125	3.7696e-17
-12.25	0.07229	0.01113	-12.35	6	1.59389e-53	-14.25	2.83333	2.256e-17
-12.25	0.09639	0.01393	-12.3	0	0.000786508	-14.25	2.85417	1.34555e-17
-12.25	0.12048	0.01613	-12.3	0.024	0.0022	-14.25	2.875	7.99781e-18
-12.25	0.14458	0.01748	-12.3	0.048	0.00443	-14.25	2.89583	4.73758e-18
-12.25	0.16867	0.01796	-12.3	0.072	0.00685	-14.25	2.91667	2.79676e-18
-12.25	0.19277	0.01775	-12.3	0.096	0.00893	-14.25	2.9375	1.64537e-18
-12.25	0.21687	0.01722	-12.3	0.12	0.01022	-14.25	2.95833	9.64679e-19
-12.25	0.24096	0.01678	-12.3	0.144	0.01047	-14.25	2.97917	5.63653e-19
-12.25	0.26506	0.01674	-12.3	0.168	0.00961	-14.25	3	3.28209e-19
-12.25	0.28916	0.01714	-12.3	0.192	0.00775	-14.25	3.02083	1.90457e-19
-12.25	0.31325	0.01775	-12.3	0.216	0.00515	-14.25	3.04167	1.10142e-19
-12.25	0.33735	0.01828	-12.3	0.24	0.00217	-14.25	3.0625	6.34767e-20
-12.25	0.36145	0.01852	-12.3	0.264	0.000909296	-14.25	3.08333	3.64573e-20
-12.25	0.38554	0.0184	-12.3	0.288	0.00352	-14.25	3.10417	2.08671e-20
-12.25	0.40964	0.01797	-12.3	0.312	0.00555	-14.25	3.125	1.19027e-20
-12.25	0.43373	0.01739	-12.3	0.336	0.00683	-14.25	3.14583	6.76605e-21
-12.25	0.45783	0.01682	-12.3	0.36	0.00731	-14.25	3.16667	3.83295e-21
-12.25	0.48193	0.0164	-12.3	0.384	0.0071	-14.25	3.1875	2.1639e-21
-12.25	0.50602	0.01616	-12.3	0.408	0.00638	-14.25	3.20833	1.21744e-21
-12.25	0.53012	0.01608	-12.3	0.432	0.00542	-14.25	3.22917	6.82596e-22
-12.25	0.55422	0.01609	-12.3	0.456	0.00452	-14.25	3.25	3.81406e-22
-12.25	0.57831	0.01607	-12.3	0.48	0.00398	-14.25	3.27083	2.12383e-22
-12.25	0.60241	0.01597	-12.3	0.504	0.00392	-14.25	3.29167	1.17858e-22
-12.25	0.62651	0.01575	-12.3	0.528	0.00417	-14.25	3.3125	6.51783e-23
-12.25	0.6506	0.01538	-12.3	0.552	0.00448	-14.25	3.33333	3.59217e-23
-12.25	0.6747	0.01487	-12.3	0.576	0.00472	-14.25	3.35417	1.97296e-23
-12.25	0.6988	0.01425	-12.3	0.6	0.00482	-14.25	3.375	1.07991e-23
-12.25	0.72289	0.01352	-12.3	0.624	0.0048	-14.25	3.39583	5.8907e-24
-12.25	0.74699	0.01271	-12.3	0.648	0.00469	-14.25	3.41667	3.20224e-24
-12.25	0.77108	0.01184	-12.3	0.672	0.00451	-14.25	3.4375	1.73481e-24
-12.25	0.79518	0.01093	-12.3	0.696	0.0043	-14.25	3.45833	9.36609e-25
-12.25	0.81928	0.01001	-12.3	0.72	0.00406	-14.25	3.47917	5.03936e-25
-12.25	0.84337	0.00908	-12.3	0.744	0.0038	-14.25	3.5	2.70211e-25
-12.25	0.86747	0.00817	-12.3	0.768	0.00353	-14.25	3.52083	1.44391e-25
-12.25	0.89157	0.00729	-12.3	0.792	0.00324	-14.25	3.54167	7.68936e-26
-12.25	0.91566	0.00645	-12.3	0.816	0.00295	-14.25	3.5625	4.08086e-26
-12.25	0.93976	0.00566	-12.3	0.84	0.00266	-14.25	3.58333	2.15836e-26
-12.25	0.96386	0.00493	-12.3	0.864	0.00237	-14.25	3.60417	1.13765e-26
-12.25	0.98795	0.00425	-12.3	0.888	0.00209	-14.25	3.625	5.97596e-27
-12.25	1.01205	0.00364	-12.3	0.912	0.00183	-14.25	3.64583	3.12837e-27
-12.25	1.03615	0.00309	-12.3	0.936	0.00158	-14.25	3.66667	1.63208e-27
-12.25	1.06024	0.0026	-12.3	0.96	0.00136	-14.25	3.6875	8.48555e-28
-12.25	1.08434	0.00218	-12.3	0.984	0.00116	-14.25	3.70833	4.39674e-28
-12.25	1.10843	0.0018	-12.3	1.008	0.000984287	-14.25	3.72917	2.27037e-28
-12.25	1.13253	0.00148	-12.3	1.032	0.000827667	-14.25	3.75	1.16836e-28
-12.25	1.15663	0.00121	-12.3	1.056	0.000691314	-14.25	3.77083	5.99197e-29
-12.25	1.18072	0.000983342	-12.3	1.08	0.000573733	-14.25	3.79167	3.06252e-29
-12.25	1.20482	0.000791971	-12.3	1.104	0.000473237	-14.25	3.8125	1.55992e-29
-12.25	1.22892	0.000633664	-12.3	1.128	0.000388056	-14.25	3.83333	7.91846e-30
-12.25	1.25301	0.000503877	-12.3	1.152	0.000316428	-14.25	3.85417	4.00585e-30
-12.25	1.27711	0.000398377	-12.3	1.176	0.000256647	-14.25	3.875	2.01959e-30
-12.25	1.3012	0.000313306	-12.3	1.2	0.000207113	-14.25	3.89583	1.01473e-30
-12.25	1.3253	0.000245221	-12.3	1.224	0.000166349	-14.25	3.91667	5.081e-31
-12.25	1.3494	0.000191104	-12.3	1.248	0.000133021	-14.25	3.9375	2.53551e-31
-12.25	1.37349	0.000148356	-12.3	1.272	0.000105938	-14.25	3.95833	1.26095e-31
-12.25	1.39759	0.000114775	-12.3	1.296	8.40554e-05	-14.25	3.97917	6.24951e-32
-12.25	1.42169	8.85233e-05	-12.3	1.32	6.64662e-05	-14.25	4	3.08681e-32
-12.25	1.44578	6.80869e-05	-12.3	1.344	5.23939e-05	-14.25	4.02083	1.51946e-32
-12.25	1.46988	5.22349e-05	-12.3	1.368	4.11819e-05	-14.25	4.04167	7.45396e-33
-12.25	1.49398	3.99767e-05	-12.3	1.392	3.22811e-05	-14.25	4.0625	3.64418e-33
-12.25	1.51807	3.05229e-05	-12.3	1.416	2.52371e-05	-14.25	4.08333	1.77553e-33
-12.25	1.54217	2.32492e-05	-12.3	1.44	1.96778e-05	-14.25	4.10417	8.62134e-34
-12.25	1.56627	1.76652e-05	-12.3	1.464	1.53012e-05	-14.25	4.125	4.17192e-34
-12.25	1.59036	1.33875e-05	-12.3	1.488	1.18637e-05	-14.25	4.14583	2.01194e-34
-12.25	1.61446	1.01179e-05	-12.3	1.512	9.17008e-06	-14.25	4.16667	9.66962e-35
-12.25	1.63855	7.62438e-06	-12.3	1.536	7.06463e-06	-14.25	4.1875	4.63149e-35
-12.25	1.66265	5.72758e-06	-12.3	1.56	5.42334e-06	-14.25	4.20833	2.2108e-35
-12.25	1.68675	4.28859e-06	-12.3	1.584	4.14774e-06	-14.25	4.22917	1.0517e-35
-12.25	1.71084	3.20011e-06	-12.3	1.608	3.15965e-06	-14.25	4.25	4.98601e-36
-12.25	1.73494	2.37936e-06	-12.3	1.632	2.39708e-06	-14.25	4.27083	2.35576e-36
-12.25	1.75904	1.76257e-06	-12.3	1.656	1.81089e-06	-14.25	4.29167	1.10924e-36
-12.25	1.78313	1.30071e-06	-12.3	1.68	1.36218e-06	-14.25	4.3125	5.20516e-37
-12.25	1.80723	9.56143e-07	-12.3	1.704	1.02023e-06	-14.25	4.33333	2.43423e-37
-12.25	1.83133	7.00081e-07	-12.3	1.728	7.60823e-07	-14.25	4.35417	1.1345e-37
-12.25	1.85542	5.10545e-07	-12.3	1.752	5.64946e-07	-14.25	4.375	5.26943e-38
-12.25	1.87952	3.70821e-07	-12.3	1.776	4.17728e-07	-14.25	4.39583	2.43916e-38
-12.25	1.90361	2.68243e-07	-12.3	1.8	3.07593e-07	-14.25	4.41667	1.12521e-38
-12.25	1.92771	1.93251e-07	-12.3	1.824	2.25577e-07	-14.25	4.4375	5.17298e-39
-12.25	1.95181	1.38656e-07	-12.3	1.848	1.64772e-07	-14.25	4.45833	2.3701e-39
-12.25	1.9759	9.90791e-08	-12.3	1.872	1.19891e-07	-14.25	4.47917	1.0822e-39
-12.25	2	7.05102e-08	-12.3	1.896	8.69027e-08	-14.25	4.5	4.92454e-40
-12.25	2.0241	4.99749e-08	-12.3	1.92	6.27565e-08	-14.25	4.52083	2.23326e-40
-12.25	2.04819	3.52766e-08	-12.3	1.944	4.5153e-08	-14.25	4.54167	1.00932e-40
-12.25	2.07229	2.48006e-08	-12.3	1.968	3.23696e-08	-14.25	4.5625	4.54607e-41
-12.25	2.09639	1.73654e-08	-12.3	1.992	2.3122e-08	-14.25	4.58333	2.04061e-41
-12.25	2.12048	1.21104e-08	-12.3	2.016	1.64572e-08	-14.25	4.60417	9.12847e-42
-12.25	2.14458	8.41188e-09	-12.3	2.04	1.16717e-08	-14.25	4.625	4.06961e-42
-12.25	2.16867	5.81962e-09	-12.3	2.064	8.24821e-09	-14.25	4.64583	1.80811e-42
-12.25	2.19277	4.01025e-09	-12.3	2.088	5.80796e-09	-14.25	4.66667	8.00592e-43
-12.25	2.21687	2.75251e-09	-12.3	2.112	4.07492e-09	-14.25	4.6875	3.53276e-43
-12.25	2.24096	1.88182e-09	-12.3	2.136	2.84863e-09	-14.25	4.70833	1.55358e-43
-12.25	2.26506	1.28151e-09	-12.3	2.16	1.98411e-09	-14.25	4.72917	6.80875e-44
-12.25	2.28916	8.69313e-10	-12.3	2.184	1.37689e-09	-14.25	4.75	2.97384e-44
-12.25	2.31325	5.87415e-10	-12.3	2.208	9.51969e-10	-14.25	4.77083	1.29445e-44
-12.25	2.33735	3.95402e-10	-12.3	2.232	6.5574e-10	-14.25	4.79167	5.6152e-45
-12.25	2.36145	2.65136e-10	-12.3	2.256	4.50006e-10	-14.25	4.8125	2.42752e-45
-12.25	2.38554	1.77111e-10	-12.3	2.28	3.07665e-10	-14.25	4.83333	1.04586e-45
-12.25	2.40964	1.17864e-10	-12.3	2.304	2.0956e-10	-14.25	4.85417	4.49057e-46
-12.25	2.43374	7.81422e-11	-12.3	2.328	1.42203e-10	-14.25	4.875	1.92152e-46
-12.25	2.45783	5.16147e-11	-12.3	2.352	9.6135e-11	-14.25	4.89583	8.19411e-47
-12.25	2.48193	3.39671e-11	-12.3	2.376	6.47486e-11	-14.25	4.91667	3.48237e-47
-12.25	2.50602	2.22718e-11	-12.3	2.4	4.3447e-11	-14.25	4.9375	1.4749e-47
-12.25	2.53012	1.45506e-11	-12.3	2.424	2.90455e-11	-14.25	4.95833	6.22535e-48
-12.25	2.55422	9.47217e-12	-12.3	2.448	1.93461e-11	-14.25	4.97917	2.61867e-48
-12.25	2.57831	6.1444e-12	-12.3	2.472	1.28385e-11	-14.25	5	1.09777e-48
-12.25	2.60241	3.97182e-12	-12.3	2.496	8.48886e-12	-14.25	5.02083	4.58623e-49
-12.25	2.62651	2.55857e-12	-12.3	2.52	5.59259e-12	-14.25	5.04167	1.90948e-49
-12.25	2.6506	1.64257e-12	-12.3	2.544	3.67125e-12	-14.25	5.0625	7.92296e-50
-12.25	2.6747	1.05098e-12	-12.3	2.568	2.40141e-12	-14.25	5.08333	3.27623e-50
-12.25	2.6988	6.70228e-13	-12.3	2.592	1.56523e-12	-14.25	5.10417	1.35013e-50
-12.25	2.72289	4.26026e-13	-12.3	2.616	1.01663e-12	-14.25	5.125	5.54482e-51
-12.25	2.74699	2.69934e-13	-12.3	2.64	6.58005e-13	-14.25	5.14583	2.26942e-51
-12.25	2.77108	1.70495e-13	-12.3	2.664	4.24413e-13	-14.25	5.16667	9.25664e-52
-12.25	2.79518	1.07355e-13	-12.3	2.688	2.72805e-13	-14.25	5.1875	3.76275e-52
-12.25	2.81928	6.73925e-14	-12.3	2.712	1.74754e-13	-14.25	5.20833	1.5243e-52
-12.25	2.84337	4.21801e-14	-12.3	2.736	1.11563e-13	-14.25	5.22917	6.15385e-53
-12.25	2.86747	2.6323e-14	-12.3	2.76	7.09814e-14	-14.25	5.25	2.47592e-53
-12.25	2.89157	1.63801e-14	-12.3	2.784	4.50094e-14	-14.25	5.27083	9.92742e-54
-12.25	2.91566	1.01643e-14	-12.3	2.808	2.84449e-14	-14.25	5.29167	3.96688e-54
-12.25	2.93976	6.28991e-15	-12.3	2.832	1.79164e-14	-14.25	5.3125	1.57969e-54
-12.25	2.96386	3.88182e-15	-12.3	2.856	1.12474e-14	-14.25	5.33333	6.26913e-55
-12.25	2.98795	2.38931e-15	-12.3	2.88	7.03737e-15	-14.25	5.35417	2.47943e-55
-12.25	3.01205	1.46683e-15	-12.3	2.904	4.38865e-15	-14.25	5.375	9.77257e-56
-12.25	3.03614	8.98192e-16	-12.3	2.928	2.72783e-15	-14.25	5.39583	3.83862e-56
-12.25	3.06024	5.48607e-16	-12.3	2.952	1.68994e-15	-14.25	5.41667	1.50263e-56
-12.25	3.08434	3.34248e-16	-12.3	2.976	1.04352e-15	-14.25	5.4375	5.86189e-57
-12.25	3.10843	2.03143e-16	-12.3	3	6.4225e-16	-14.25	5.45833	2.27894e-57
-12.25	3.13253	1.23161e-16	-12.3	3.024	3.93991e-16	-14.25	5.47917	8.82954e-58
-12.25	3.15663	7.44877e-17	-12.3	3.048	2.40908e-16	-14.25	5.5	3.4092e-58
-12.25	3.18072	4.4941e-17	-12.3	3.072	1.46825e-16	-14.25	5.52083	1.31182e-58
-12.25	3.20482	2.70487e-17	-12.3	3.096	8.91938e-17	-14.25	5.54167	5.03043e-59
-12.25	3.22892	1.62404e-17	-12.3	3.12	5.40082e-17	-14.25	5.5625	1.9224e-59
-12.25	3.25301	9.72713e-18	-12.3	3.144	3.2597e-17	-14.25	5.58333	7.32135e-60
-12.25	3.27711	5.81175e-18	-12.3	3.168	1.96106e-17	-14.25	5.60417	2.77872e-60
-12.25	3.3012	3.46381e-18	-12.3	3.192	1.17599e-17	-14.25	5.625	1.05101e-60
-12.25	3.3253	2.05927e-18	-12.3	3.216	7.02934e-18	-14.25	5.64583	3.96164e-61
-12.25	3.3494	1.22116e-18	-12.3	3.24	4.18824e-18	-14.25	5.66667	1.48816e-61
-12.25	3.37349	7.223e-19	-12.3	3.264	2.48745e-18	-14.25	5.6875	5.57097e-62
-12.25	3.39759	4.26121e-19	-12.3	3.288	1.47261e-18	-14.25	5.70833	2.07834e-62
-12.25	3.42169	2.50727e-19	-12.3	3.312	8.6903e-19	-14.25	5.72917	7.72699e-63
-12.25	3.44578	1.47131e-19	-12.3	3.336	5.11207e-19	-14.25	5.75	2.86291e-63
-12.25	3.46988	8.61048e-20	-12.3	3.36	2.99763e-19	-14.25	5.77083	1.05709e-63
-12.25	3.49398	5.02516e-20	-12.3	3.384	1.75219e-19	-14.25	5.79167	3.88973e-64
-12.25	3.51807	2.92452e-20	-12.3	3.408	1.02096e-19	-14.25	5.8125	1.42637e-64
-12.25	3.54217	1.69716e-20	-12.3	3.432	5.93016e-20	-14.25	5.83333	5.21252e-65
-12.25	3.56627	9.8206e-21	-12.3	3.456	3.43363e-20	-14.25	5.85417	1.89832e-65
-12.25	3.59036	5.66609e-21	-12.3	3.48	1.98186e-20	-14.25	5.875	6.88957e-66
-12.25	3.61446	3.25943e-21	-12.3	3.504	1.14032e-20	-14.25	5.89583	2.49184e-66
-12.25	3.63855	1.86938e-21	-12.3	3.528	6.54066e-21	-14.25	5.91667	8.98152e-67
-12.25	3.66265	1.0689e-21	-12.3	3.552	3.73986e-21	-14.25	5.9375	3.22613e-67
-12.25	3.68675	6.09319e-22	-12.3	3.576	2.13173e-21	-14.25	5.95833	1.15483e-67
-12.25	3.71084	3.46264e-22	-12.3	3.6	1.2113e-21	-14.25	5.97917	4.1196e-68
-12.25	3.73494	1.96161e-22	-12.3	3.624	6.86149e-22	-14.25	6	1.46452e-68
-12.25	3.75904	1.10777e-22	-12.3	3.648	3.87465e-22	-14.2	0	0.000906307
-12.25	3.78313	6.23605e-23	-12.3	3.672	2.1812e-22	-14.2	0.02083	0.00379
-12.25	3.80723	3.49928e-23	-12.3	3.696	1.22407e-22	-14.2	0.04167	0.00942
-12.25	3.83133	1.95726e-23	-12.3	3.72	6.84813e-23	-14.2	0.0625	0.01547
-12.25	3.85542	1.09122e-23	-12.3	3.744	3.81934e-23	-14.2	0.08333	0.02061
-12.25	3.87952	6.06404e-24	-12.3	3.768	2.12353e-23	-14.2	0.10417	0.02386
-12.25	3.90361	3.35884e-24	-12.3	3.792	1.17701e-23	-14.2	0.125	0.02464
-12.25	3.92771	1.85434e-24	-12.3	3.816	6.50362e-24	-14.2	0.14583	0.0229
-12.25	3.95181	1.02037e-24	-12.3	3.84	3.58249e-24	-14.2	0.16667	0.01916
-12.25	3.9759	5.59609e-25	-12.3	3.864	1.96729e-24	-14.2	0.1875	0.01463
-12.25	4	3.05893e-25	-12.3	3.888	1.07697e-24	-14.2	0.20833	0.0117
-12.25	4.0241	1.66651e-25	-12.3	3.912	5.87752e-25	-14.2	0.22917	0.01279
-12.25	4.04819	9.04884e-26	-12.3	3.936	3.19769e-25	-14.2	0.25	0.01647
-12.25	4.07229	4.89694e-26	-12.3	3.96	1.73433e-25	-14.2	0.27083	0.02011
-12.25	4.09639	2.64118e-26	-12.3	3.984	9.37732e-26	-14.2	0.29167	0.02247
-12.25	4.12048	1.41975e-26	-12.3	4.008	5.05449e-26	-14.2	0.3125	0.02324
-12.25	4.14458	7.60612e-27	-12.3	4.032	2.71597e-26	-14.2	0.33333	0.02259
-12.25	4.16868	4.06115e-27	-12.3	4.056	1.45487e-26	-14.2	0.35417	0.02095
-12.25	4.19277	2.16107e-27	-12.3	4.08	7.76908e-27	-14.2	0.375	0.01894
-12.25	4.21687	1.1461e-27	-12.3	4.104	4.13584e-27	-14.2	0.39583	0.01711
-12.25	4.24096	6.05763e-28	-12.3	4.128	2.19484e-27	-14.2	0.41667	0.01583
-12.25	4.26506	3.19091e-28	-12.3	4.152	1.16115e-27	-14.2	0.4375	0.0151
-12.25	4.28916	1.67515e-28	-12.3	4.176	6.12376e-28	-14.2	0.45833	0.01467
-12.25	4.31325	8.76436e-29	-12.3	4.2	3.21951e-28	-14.2	0.47917	0.01425
-12.25	4.33735	4.56997e-29	-12.3	4.224	1.68735e-28	-14.2	0.5	0.01364
-12.25	4.36145	2.37483e-29	-12.3	4.248	8.81573e-29	-14.2	0.52083	0.01283
-12.25	4.38554	1.22992e-29	-12.3	4.272	4.59147e-29	-14.2	0.54167	0.0119
-12.25	4.40964	6.3481e-30	-12.3	4.296	2.38387e-29	-14.2	0.5625	0.01095
-12.25	4.43374	3.2654e-30	-12.3	4.32	1.23381e-29	-14.2	0.58333	0.01012
-12.25	4.45783	1.67399e-30	-12.3	4.344	6.36579e-30	-14.2	0.60417	0.00945
-12.25	4.48193	8.55247e-31	-12.3	4.368	3.27407e-30	-14.2	0.625	0.00895
-12.25	4.50602	4.35466e-31	-12.3	4.392	1.67864e-30	-14.2	0.64583	0.00859
-12.25	4.53012	2.20973e-31	-12.3	4.416	8.57937e-31	-14.2	0.66667	0.0083
-12.25	4.55422	1.1175e-31	-12.3	4.44	4.37103e-31	-14.2	0.6875	0.00802
-12.25	4.57831	5.6322e-32	-12.3	4.464	2.21994e-31	-14.2	0.70833	0.00772
-12.25	4.60241	2.82899e-32	-12.3	4.488	1.12389e-31	-14.2	0.72917	0.00738
-12.25	4.62651	1.41614e-32	-12.3	4.512	5.67195e-32	-14.2	0.75	0.00698
-12.25	4.6506	7.06488e-33	-12.3	4.536	2.85342e-32	-14.2	0.77083	0.00654
-12.25	4.6747	3.51257e-33	-12.3	4.56	1.43093e-32	-14.2	0.79167	0.00606
-12.25	4.69879	1.74047e-33	-12.3	4.584	7.15312e-33	-14.2	0.8125	0.00556
-12.25	4.72289	8.59469e-34	-12.3	4.608	3.56443e-33	-14.2	0.83333	0.00505
-12.25	4.74699	4.22976e-34	-12.3	4.632	1.77053e-33	-14.2	0.85417	0.00453
-12.25	4.77108	2.07455e-34	-12.3	4.656	8.76665e-34	-14.2	0.875	0.00403
-12.25	4.79518	1.01404e-34	-12.3	4.68	4.32692e-34	-14.2	0.89583	0.00355
-12.25	4.81928	4.93975e-35	-12.3	4.704	2.12881e-34	-14.2	0.91667	0.0031
-12.25	4.84337	2.39816e-35	-12.3	4.728	1.04402e-34	-14.2	0.9375	0.00268
-12.25	4.86747	1.16031e-35	-12.3	4.752	5.10374e-35	-14.2	0.95833	0.0023
-12.25	4.89157	5.59486e-36	-12.3	4.776	2.48702e-35	-14.2	0.97917	0.00195
-12.25	4.91566	2.68861e-36	-12.3	4.8	1.20803e-35	-14.2	1	0.00165
-12.25	4.93976	1.28762e-36	-12.3	4.824	5.84899e-36	-14.2	1.02083	0.00138
-12.25	4.96385	6.14567e-37	-12.3	4.848	2.82286e-36	-14.2	1.04167	0.00114
-12.25	4.98795	2.92329e-37	-12.3	4.872	1.358e-36	-14.2	1.0625	0.000943376
-12.25	5.01205	1.38579e-37	-12.3	4.896	6.512e-37	-14.2	1.08333	0.000771548
-12.25	5.03615	6.547e-38	-12.3	4.92	3.11263e-37	-14.2	1.10417	0.000626478
-12.25	5.06024	3.08255e-38	-12.3	4.944	1.48299e-37	-14.2	1.125	0.000505134
-12.25	5.08434	1.44643e-38	-12.3	4.968	7.0428e-38	-14.2	1.14583	0.000404546
-12.25	5.10843	6.76406e-39	-12.3	4.992	3.33387e-38	-14.2	1.16667	0.000321886
-12.25	5.13253	3.15238e-39	-12.3	5.016	1.57306e-38	-14.2	1.1875	0.000254525
-12.25	5.15663	1.46417e-39	-12.3	5.04	7.39831e-39	-14.2	1.20833	0.000200073
-12.25	5.18072	6.77739e-40	-12.3	5.064	3.46825e-39	-14.2	1.22917	0.000156391
-12.25	5.20482	3.12648e-40	-12.3	5.088	1.62061e-39	-14.2	1.25	0.000121605
-12.25	5.22892	1.43738e-40	-12.3	5.112	7.548e-40	-14.2	1.27083	9.40928e-05
-12.25	5.25301	6.58575e-41	-12.3	5.136	3.50406e-40	-14.2	1.29167	7.24729e-05
-12.25	5.27711	3.00719e-41	-12.3	5.16	1.62142e-40	-14.2	1.3125	5.55852e-05
-12.25	5.30121	1.36847e-41	-12.3	5.184	7.47825e-41	-14.2	1.33333	4.24666e-05
-12.25	5.3253	6.2063e-42	-12.3	5.208	3.43784e-41	-14.2	1.35417	3.23274e-05
-12.25	5.3494	2.8051e-42	-12.3	5.232	1.57525e-41	-14.2	1.375	2.45271e-05
-12.25	5.37349	1.26353e-42	-12.3	5.256	7.19436e-42	-14.2	1.39583	1.85512e-05
-12.25	5.39759	5.67207e-43	-12.3	5.28	3.27498e-42	-14.2	1.41667	1.39904e-05
-12.25	5.42169	2.53757e-43	-12.3	5.304	1.48594e-42	-14.2	1.4375	1.05215e-05
-12.25	5.44578	1.13139e-43	-12.3	5.328	6.71992e-43	-14.2	1.45833	7.89143e-06
-12.25	5.46988	5.02723e-44	-12.3	5.352	3.029e-43	-14.2	1.47917	5.90316e-06
-12.25	5.49398	2.2262e-44	-12.3	5.376	1.36083e-43	-14.2	1.5	4.40418e-06
-12.25	5.51807	9.82466e-45	-12.3	5.4	6.09359e-44	-14.2	1.52083	3.27707e-06
-12.25	5.54217	4.32106e-45	-12.3	5.424	2.71963e-44	-14.2	1.54167	2.43175e-06
-12.25	5.56626	1.89401e-45	-12.3	5.448	1.2098e-44	-14.2	1.5625	1.79942e-06
-12.25	5.59036	8.27358e-46	-12.3	5.472	5.36385e-45	-14.2	1.58333	1.32766e-06
-12.25	5.61446	3.60183e-46	-12.3	5.496	2.37029e-45	-14.2	1.60417	9.76648e-07
-12.25	5.63855	1.56268e-46	-12.3	5.52	1.04397e-45	-14.2	1.625	7.16212e-07
-12.25	5.66265	6.75674e-47	-12.3	5.544	4.5828e-46	-14.2	1.64583	5.23546e-07
-12.25	5.68675	2.91153e-47	-12.3	5.568	2.00508e-46	-14.2	1.66667	3.8145e-07
-12.25	5.71084	1.25033e-47	-12.3	5.592	8.74353e-47	-14.2	1.6875	2.76984e-07
-12.25	5.73494	5.35112e-48	-12.3	5.616	3.80011e-47	-14.2	1.70833	2.00435e-07
-12.25	5.75904	2.28235e-48	-12.3	5.64	1.64611e-47	-14.2	1.72917	1.44533e-07
-12.25	5.78313	9.70148e-49	-12.3	5.664	7.10674e-48	-14.2	1.75	1.03852e-07
-12.25	5.80723	4.10971e-49	-12.3	5.688	3.05796e-48	-14.2	1.77083	7.43531e-08
-12.25	5.83132	1.73501e-49	-12.3	5.712	1.31142e-48	-14.2	1.79167	5.30405e-08
-12.25	5.85542	7.29976e-50	-12.3	5.736	5.60531e-49	-14.2	1.8125	3.76991e-08
-12.25	5.87952	3.06078e-50	-12.3	5.76	2.38782e-49	-14.2	1.83333	2.66972e-08
-12.25	5.90361	1.27901e-50	-12.3	5.784	1.01379e-49	-14.2	1.85417	1.88369e-08
-12.25	5.92771	5.32636e-51	-12.3	5.808	4.28981e-50	-14.2	1.875	1.32423e-08
-12.25	5.95181	2.21057e-51	-12.3	5.832	1.80913e-50	-14.2	1.89583	9.27535e-09
-12.25	5.9759	9.14311e-52	-12.3	5.856	7.60396e-51	-14.2	1.91667	6.47318e-09
-12.25	6	3.76877e-52	-12.3	5.88	3.1853e-51	-14.2	1.9375	4.50122e-09
-12.2	0	0.00219	-12.3	5.904	1.32984e-51	-14.2	1.95833	3.11872e-09
-12.2	0.0241	0.00507	-12.3	5.928	5.53328e-52	-14.2	1.97917	2.15311e-09
-12.2	0.04819	0.00808	-12.3	5.952	2.29458e-52	-14.2	2	1.48117e-09
-12.2	0.07229	0.01113	-12.3	5.976	9.48325e-53	-14.2	2.02083	1.01532e-09
-12.2	0.09639	0.01394	-12.3	6	3.90611e-53	-14.2	2.04167	6.93534e-10
-12.2	0.12048	0.01614	-12.25	0	0.000786509	-14.2	2.0625	4.72073e-10
-12.2	0.14458	0.01749	-12.25	0.024	0.0022	-14.2	2.08333	3.2021e-10
-12.2	0.16867	0.01798	-12.25	0.048	0.00443	-14.2	2.10417	2.16447e-10
-12.2	0.19277	0.01777	-12.25	0.072	0.00686	-14.2	2.125	1.45803e-10
-12.2	0.21687	0.01724	-12.25	0.096	0.00893	-14.2	2.14583	9.78782e-11
-12.2	0.24096	0.0168	-12.25	0.12	0.01022	-14.2	2.16667	6.54811e-11
-12.2	0.26506	0.01677	-12.25	0.144	0.01048	-14.2	2.1875	4.36576e-11
-12.2	0.28916	0.01717	-12.25	0.168	0.00962	-14.2	2.20833	2.90084e-11
-12.2	0.31325	0.01779	-12.25	0.192	0.00776	-14.2	2.22917	1.92093e-11
-12.2	0.33735	0.01833	-12.25	0.216	0.00516	-14.2	2.25	1.26773e-11
-12.2	0.36145	0.01858	-12.25	0.24	0.00218	-14.2	2.27083	8.33816e-12
-12.2	0.38554	0.01847	-12.25	0.264	0.00090734	-14.2	2.29167	5.46571e-12
-12.2	0.40964	0.01805	-12.25	0.288	0.00353	-14.2	2.3125	3.57073e-12
-12.2	0.43373	0.01747	-12.25	0.312	0.00557	-14.2	2.33333	2.3249e-12
-12.2	0.45783	0.01691	-12.25	0.336	0.00685	-14.2	2.35417	1.50865e-12
-12.2	0.48193	0.01649	-12.25	0.36	0.00734	-14.2	2.375	9.75688e-13
-12.2	0.50602	0.01626	-12.25	0.384	0.00713	-14.2	2.39583	6.28887e-13
-12.2	0.53012	0.01619	-12.25	0.408	0.00641	-14.2	2.41667	4.03994e-13
-12.2	0.55422	0.01621	-12.25	0.432	0.00544	-14.2	2.4375	2.58653e-13
-12.2	0.57831	0.01621	-12.25	0.456	0.00454	-14.2	2.45833	1.65044e-13
-12.2	0.60241	0.01612	-12.25	0.48	0.004	-14.2	2.47917	1.0496e-13
-12.2	0.62651	0.01591	-12.25	0.504	0.00394	-14.2	2.5	6.65257e-14
-12.2	0.6506	0.01555	-12.25	0.528	0.00419	-14.2	2.52083	4.20237e-14
-12.2	0.6747	0.01505	-12.25	0.552	0.00452	-14.2	2.54167	2.64569e-14
-12.2	0.6988	0.01443	-12.25	0.576	0.00476	-14.2	2.5625	1.66006e-14
-12.2	0.72289	0.01371	-12.25	0.6	0.00486	-14.2	2.58333	1.03812e-14
-12.2	0.74699	0.0129	-12.25	0.624	0.00485	-14.2	2.60417	6.47004e-15
-12.2	0.77108	0.01203	-12.25	0.648	0.00474	-14.2	2.625	4.01888e-15
-12.2	0.79518	0.01112	-12.25	0.672	0.00457	-14.2	2.64583	2.48794e-15
-12.2	0.81928	0.01019	-12.25	0.696	0.00436	-14.2	2.66667	1.53501e-15
-12.2	0.84337	0.00926	-12.25	0.72	0.00412	-14.2	2.6875	9.43875e-16
-12.2	0.86747	0.00834	-12.25	0.744	0.00386	-14.2	2.70833	5.78432e-16
-12.2	0.89157	0.00745	-12.25	0.768	0.00359	-14.2	2.72917	3.53283e-16
-12.2	0.91566	0.0066	-12.25	0.792	0.0033	-14.2	2.75	2.15042e-16
-12.2	0.93976	0.0058	-12.25	0.816	0.00301	-14.2	2.77083	1.30453e-16
-12.2	0.96386	0.00505	-12.25	0.84	0.00271	-14.2	2.79167	7.88704e-17
-12.2	0.98795	0.00437	-12.25	0.864	0.00242	-14.2	2.8125	4.75228e-17
-12.2	1.01205	0.00374	-12.25	0.888	0.00214	-14.2	2.83333	2.85375e-17
-12.2	1.03615	0.00318	-12.25	0.912	0.00187	-14.2	2.85417	1.70788e-17
-12.2	1.06024	0.00268	-12.25	0.936	0.00162	-14.2	2.875	1.01864e-17
-12.2	1.08434	0.00225	-12.25	0.96	0.0014	-14.2	2.89583	6.05494e-18
-12.2	1.10843	0.00187	-12.25	0.984	0.00119	-14.2	2.91667	3.58691e-18
-12.2	1.13253	0.00154	-12.25	1.008	0.00101	-14.2	2.9375	2.11765e-18
-12.2	1.15663	0.00126	-12.25	1.032	0.00085241	-14.2	2.95833	1.24597e-18
-12.2	1.18072	0.00102	-12.25	1.056	0.000712932	-14.2	2.97917	7.30606e-19
-12.2	1.20482	0.000824264	-12.25	1.08	0.000592477	-14.2	3	4.26951e-19
-12.2	1.22892	0.000660514	-12.25	1.104	0.000489371	-14.2	3.02083	2.48652e-19
-12.2	1.25301	0.000526037	-12.25	1.128	0.000401848	-14.2	3.04167	1.44319e-19
-12.2	1.27711	0.000416542	-12.25	1.152	0.000328139	-14.2	3.0625	8.34787e-20
-12.2	1.3012	0.000328102	-12.25	1.176	0.000266528	-14.2	3.08333	4.81221e-20
-12.2	1.3253	0.000257205	-12.25	1.2	0.0002154	-14.2	3.10417	2.76459e-20
-12.2	1.3494	0.000200759	-12.25	1.224	0.00017326	-14.2	3.125	1.58283e-20
-12.2	1.37349	0.0001561	-12.25	1.248	0.000138753	-14.2	3.14583	9.03144e-21
-12.2	1.39759	0.000120961	-12.25	1.272	0.00011067	-14.2	3.16667	5.13566e-21
-12.2	1.42169	9.34468e-05	-12.25	1.296	8.79444e-05	-14.2	3.1875	2.91039e-21
-12.2	1.44578	7.19933e-05	-12.25	1.32	6.96493e-05	-14.2	3.20833	1.64371e-21
-12.2	1.46988	5.53255e-05	-12.25	1.344	5.49897e-05	-14.2	3.22917	9.25157e-22
-12.2	1.49398	4.24155e-05	-12.25	1.368	4.32918e-05	-14.2	3.25	5.18948e-22
-12.2	1.51807	3.24424e-05	-12.25	1.392	3.39907e-05	-14.2	3.27083	2.90101e-22
-12.2	1.54217	2.47562e-05	-12.25	1.416	2.66184e-05	-14.2	3.29167	1.61619e-22
-12.2	1.56627	1.88453e-05	-12.25	1.44	2.07907e-05	-14.2	3.3125	8.97333e-23
-12.2	1.59036	1.43092e-05	-12.25	1.464	1.61952e-05	-14.2	3.33333	4.96516e-23
-12.2	1.61446	1.08355e-05	-12.25	1.488	1.25797e-05	-14.2	3.35417	2.73799e-23
-12.2	1.63855	8.18149e-06	-12.25	1.512	9.74169e-06	-14.2	3.375	1.5047e-23
-12.2	1.66265	6.15864e-06	-12.25	1.536	7.51933e-06	-14.2	3.39583	8.2411e-24
-12.2	1.68675	4.62095e-06	-12.25	1.56	5.78367e-06	-14.2	3.41667	4.49822e-24
-12.2	1.71084	3.45542e-06	-12.25	1.584	4.43213e-06	-14.2	3.4375	2.4469e-24
-12.2	1.73494	2.57473e-06	-12.25	1.608	3.38314e-06	-14.2	3.45833	1.32652e-24
-12.2	1.75904	1.91147e-06	-12.25	1.632	2.57192e-06	-14.2	3.47917	7.16687e-25
-12.2	1.78313	1.41373e-06	-12.25	1.656	1.94702e-06	-14.2	3.5	3.85893e-25
-12.2	1.80723	1.04157e-06	-12.25	1.68	1.46768e-06	-14.2	3.52083	2.07074e-25
-12.2	1.83133	7.64372e-07	-12.25	1.704	1.1016e-06	-14.2	3.54167	1.10741e-25
-12.2	1.85542	5.58721e-07	-12.25	1.728	8.23276e-07	-14.2	3.5625	5.90215e-26
-12.2	1.87952	4.06764e-07	-12.25	1.752	6.12653e-07	-14.2	3.58333	3.13499e-26
-12.2	1.90361	2.94942e-07	-12.25	1.776	4.54001e-07	-14.2	3.60417	1.65952e-26
-12.2	1.92771	2.12995e-07	-12.25	1.8	3.35046e-07	-14.2	3.625	8.75498e-27
-12.2	1.95181	1.53194e-07	-12.25	1.824	2.46261e-07	-14.2	3.64583	4.60309e-27
-12.2	1.9759	1.09736e-07	-12.25	1.848	1.80288e-07	-14.2	3.66667	2.41195e-27
-12.2	2	7.82876e-08	-12.25	1.872	1.31481e-07	-14.2	3.6875	1.25954e-27
-12.2	2.0241	5.56264e-08	-12.25	1.896	9.55241e-08	-14.2	3.70833	6.55508e-28
-12.2	2.04819	3.93654e-08	-12.25	1.92	6.91437e-08	-14.2	3.72917	3.39992e-28
-12.2	2.07229	2.7746e-08	-12.25	1.944	4.98663e-08	-14.2	3.75	1.75746e-28
-12.2	2.09639	1.9478e-08	-12.25	1.968	3.58342e-08	-14.2	3.77083	9.05371e-29
-12.2	2.12048	1.36192e-08	-12.25	1.992	2.56588e-08	-14.2	3.79167	4.64829e-29
-12.2	2.14458	9.48485e-09	-12.25	2.016	1.83077e-08	-14.2	3.8125	2.3784e-29
-12.2	2.16867	6.57942e-09	-12.25	2.04	1.30164e-08	-14.2	3.83333	1.21284e-29
-12.2	2.19277	4.54601e-09	-12.25	2.064	9.22161e-09	-14.2	3.85417	6.16377e-30
-12.2	2.21687	3.12872e-09	-12.25	2.088	6.50994e-09	-14.2	3.875	3.12188e-30
-12.2	2.24096	2.14488e-09	-12.25	2.112	4.57924e-09	-14.2	3.89583	1.57584e-30
-12.2	2.26506	1.4647e-09	-12.25	2.136	3.20956e-09	-14.2	3.91667	7.92744e-31
-12.2	2.28916	9.96352e-10	-12.25	2.16	2.24142e-09	-14.2	3.9375	3.97449e-31
-12.2	2.31325	6.75155e-10	-12.25	2.184	1.55961e-09	-14.2	3.95833	1.98589e-31
-12.2	2.33735	4.55753e-10	-12.25	2.208	1.08122e-09	-14.2	3.97917	9.8891e-32
-12.2	2.36145	3.0648e-10	-12.25	2.232	7.46812e-10	-14.2	4	4.90777e-32
-12.2	2.38554	2.0532e-10	-12.25	2.256	5.13922e-10	-14.2	4.02083	2.42739e-32
-12.2	2.40964	1.37034e-10	-12.25	2.28	3.52346e-10	-14.2	4.04167	1.19652e-32
-12.2	2.43374	9.11186e-11	-12.25	2.304	2.40671e-10	-14.2	4.0625	5.87798e-33
-12.2	2.45783	6.0364e-11	-12.25	2.328	1.6378e-10	-14.2	4.08333	2.87782e-33
-12.2	2.48193	3.98433e-11	-12.25	2.352	1.1104e-10	-14.2	4.10417	1.40419e-33
-12.2	2.50602	2.62032e-11	-12.25	2.376	7.50047e-11	-14.2	4.125	6.82833e-34
-12.2	2.53012	1.71708e-11	-12.25	2.4	5.04764e-11	-14.2	4.14583	3.30926e-34
-12.2	2.55422	1.12119e-11	-12.25	2.424	3.38444e-11	-14.2	4.16667	1.59836e-34
-12.2	2.57831	7.29522e-12	-12.25	2.448	2.26096e-11	-14.2	4.1875	7.69385e-35
-12.2	2.60241	4.73027e-12	-12.25	2.472	1.50493e-11	-14.2	4.20833	3.69097e-35
-12.2	2.62651	3.05662e-12	-12.25	2.496	9.98079e-12	-14.2	4.22917	1.76468e-35
-12.2	2.6506	1.96845e-12	-12.25	2.52	6.59556e-12	-14.2	4.25	8.40846e-36
-12.2	2.6747	1.26344e-12	-12.25	2.544	4.34298e-12	-14.2	4.27083	3.99296e-36
-12.2	2.6988	8.08268e-13	-12.25	2.568	2.8496e-12	-14.2	4.29167	1.88973e-36
-12.2	2.72289	5.15405e-13	-12.25	2.592	1.86317e-12	-14.2	4.3125	8.91318e-37
-12.2	2.74699	3.27611e-13	-12.25	2.616	1.21395e-12	-14.2	4.33333	4.18979e-37
-12.2	2.77108	2.0759e-13	-12.25	2.64	7.88219e-13	-14.2	4.35417	1.96281e-37
-12.2	2.79518	1.31135e-13	-12.25	2.664	5.10029e-13	-14.2	4.375	9.16416e-38
-12.2	2.81928	8.25887e-14	-12.25	2.688	3.28895e-13	-14.2	4.39583	4.26416e-38
-12.2	2.84337	5.18604e-14	-12.25	2.712	2.1137e-13	-14.2	4.41667	1.97743e-38
-12.2	2.86747	3.24705e-14	-12.25	2.736	1.35382e-13	-14.2	4.4375	9.13894e-39
-12.2	2.89157	2.02724e-14	-12.25	2.76	8.64205e-14	-14.2	4.45833	4.20938e-39
-12.2	2.91566	1.26215e-14	-12.25	2.784	5.49819e-14	-14.2	4.47917	1.93226e-39
-12.2	2.93976	7.8366e-15	-12.25	2.808	3.4864e-14	-14.2	4.5	8.83979e-40
-12.2	2.96386	4.85265e-15	-12.25	2.832	2.2034e-14	-14.2	4.52083	4.03037e-40
-12.2	2.98795	2.997e-15	-12.25	2.856	1.38795e-14	-14.2	4.54167	1.83136e-40
-12.2	3.01205	1.84617e-15	-12.25	2.88	8.7141e-15	-14.2	4.5625	8.29335e-41
-12.2	3.03614	1.13436e-15	-12.25	2.904	5.45313e-15	-14.2	4.58333	3.74294e-41
-12.2	3.06024	6.95251e-16	-12.25	2.928	3.40131e-15	-14.2	4.60417	1.68354e-41
-12.2	3.08434	4.25068e-16	-12.25	2.952	2.1146e-15	-14.2	4.625	7.54674e-42
-12.2	3.10843	2.59248e-16	-12.25	2.976	1.31037e-15	-14.2	4.64583	3.37149e-42
-12.2	3.13253	1.57732e-16	-12.25	3	8.09373e-16	-14.2	4.66667	1.50111e-42
-12.2	3.15663	9.57364e-17	-12.25	3.024	4.98303e-16	-14.2	4.6875	6.66083e-43
-12.2	3.18072	5.79688e-17	-12.25	3.048	3.05795e-16	-14.2	4.70833	2.94558e-43
-12.2	3.20482	3.50164e-17	-12.25	3.072	1.87053e-16	-14.2	4.72917	1.2982e-43
-12.2	3.22892	2.11012e-17	-12.25	3.096	1.1405e-16	-14.2	4.75	5.70211e-44
-12.2	3.25301	1.26852e-17	-12.25	3.12	6.93156e-17	-14.2	4.77083	2.49607e-44
-12.2	3.27711	7.60741e-18	-12.25	3.144	4.19922e-17	-14.2	4.79167	1.08894e-44
-12.2	3.3012	4.55109e-18	-12.25	3.168	2.53579e-17	-14.2	4.8125	4.73455e-45
-12.2	3.3253	2.71596e-18	-12.25	3.192	1.5264e-17	-14.2	4.83333	2.05153e-45
-12.2	3.3494	1.61676e-18	-12.25	3.216	9.15875e-18	-14.2	4.85417	8.8594e-46
-12.2	3.37349	9.59999e-19	-12.25	3.24	5.47796e-18	-14.2	4.875	3.8129e-46
-12.2	3.39759	5.68567e-19	-12.25	3.264	3.26603e-18	-14.2	4.89583	1.63543e-46
-12.2	3.42169	3.35863e-19	-12.25	3.288	1.94108e-18	-14.2	4.91667	6.99094e-47
-12.2	3.44578	1.97877e-19	-12.25	3.312	1.14998e-18	-14.2	4.9375	2.97827e-47
-12.2	3.46988	1.16269e-19	-12.25	3.336	6.79151e-19	-14.2	4.95833	1.26449e-47
-12.2	3.49398	6.81312e-20	-12.25	3.36	3.99826e-19	-14.2	4.97917	5.35051e-48
-12.2	3.51807	3.98132e-20	-12.25	3.384	2.34645e-19	-14.2	5	2.25631e-48
-12.2	3.54217	2.32001e-20	-12.25	3.408	1.37273e-19	-14.2	5.02083	9.4826e-49
-12.2	3.56627	1.34807e-20	-12.25	3.432	8.00572e-20	-14.2	5.04167	3.97174e-49
-12.2	3.59036	7.81058e-21	-12.25	3.456	4.65432e-20	-14.2	5.0625	1.6579e-49
-12.2	3.61446	4.51214e-21	-12.25	3.48	2.69748e-20	-14.2	5.08333	6.89699e-50
-12.2	3.63855	2.59892e-21	-12.25	3.504	1.5585e-20	-14.2	5.10417	2.85947e-50
-12.2	3.66265	1.49246e-21	-12.25	3.528	8.97644e-21	-14.2	5.125	1.18151e-50
-12.2	3.68675	8.54468e-22	-12.25	3.552	5.15411e-21	-14.2	5.14583	4.8653e-51
-12.2	3.71084	4.87707e-22	-12.25	3.576	2.95024e-21	-14.2	5.16667	1.99667e-51
-12.2	3.73494	2.7751e-22	-12.25	3.6	1.68352e-21	-14.2	5.1875	8.16635e-52
-12.2	3.75904	1.57415e-22	-12.25	3.624	9.57712e-22	-14.2	5.20833	3.32868e-52
-12.2	3.78313	8.90114e-23	-12.25	3.648	5.4314e-22	-14.2	5.22917	1.35219e-52
-12.2	3.80723	5.01731e-23	-12.25	3.672	3.07078e-22	-14.2	5.25	5.4743e-53
-12.2	3.83133	2.8191e-23	-12.25	3.696	1.73081e-22	-14.2	5.27083	2.20872e-53
-12.2	3.85542	1.57891e-23	-12.25	3.72	9.72548e-23	-14.2	5.29167	8.88128e-54
-12.2	3.87952	8.81463e-24	-12.25	3.744	5.448e-23	-14.2	5.3125	3.55903e-54
-12.2	3.90361	4.90503e-24	-12.25	3.768	3.04248e-23	-14.2	5.33333	1.42138e-54
-12.2	3.92771	2.7206e-24	-12.25	3.792	1.69389e-23	-14.2	5.35417	5.65731e-55
-12.2	3.95181	1.50407e-24	-12.25	3.816	9.40168e-24	-14.2	5.375	2.24404e-55
-12.2	3.9759	8.28789e-25	-12.25	3.84	5.20227e-24	-14.2	5.39583	8.87102e-56
-12.2	4	4.55187e-25	-12.25	3.864	2.86976e-24	-14.2	5.41667	3.49491e-56
-12.2	4.0241	2.49173e-25	-12.25	3.888	1.5782e-24	-14.2	5.4375	1.37221e-56
-12.2	4.04819	1.35948e-25	-12.25	3.912	8.6526e-25	-14.2	5.45833	5.36937e-57
-12.2	4.07229	7.39273e-26	-12.25	3.936	4.72928e-25	-14.2	5.47917	2.09386e-57
-12.2	4.09639	4.00673e-26	-12.25	3.96	2.57696e-25	-14.2	5.5	8.13748e-58
-12.2	4.12048	2.16435e-26	-12.25	3.984	1.39986e-25	-14.2	5.52083	3.15176e-58
-12.2	4.14458	1.16524e-26	-12.25	4.008	7.58096e-26	-14.2	5.54167	1.21656e-58
-12.2	4.16868	6.25244e-27	-12.25	4.032	4.09286e-26	-14.2	5.5625	4.67988e-59
-12.2	4.19277	3.34372e-27	-12.25	4.056	2.20288e-26	-14.2	5.58333	1.79413e-59
-12.2	4.21687	1.78219e-27	-12.25	4.08	1.18199e-26	-14.2	5.60417	6.85473e-60
-12.2	4.24096	9.46721e-28	-12.25	4.104	6.32263e-27	-14.2	5.625	2.61003e-60
-12.2	4.26506	5.01223e-28	-12.25	4.128	3.37163e-27	-14.2	5.64583	9.90417e-61
-12.2	4.28916	2.64472e-28	-12.25	4.152	1.79242e-27	-14.2	5.66667	3.74548e-61
-12.2	4.31325	1.39081e-28	-12.25	4.176	9.49936e-28	-14.2	5.6875	1.41161e-61
-12.2	4.33735	7.28944e-29	-12.25	4.2	5.01886e-28	-14.2	5.70833	5.30199e-62
-12.2	4.36145	3.80766e-29	-12.25	4.224	2.64343e-28	-14.2	5.72917	1.98463e-62
-12.2	4.38554	1.98226e-29	-12.25	4.248	1.38799e-28	-14.2	5.75	7.40346e-63
-12.2	4.40964	1.02849e-29	-12.25	4.272	7.26528e-29	-14.2	5.77083	2.75237e-63
-12.2	4.43374	5.3183e-30	-12.25	4.296	3.79113e-29	-14.2	5.79167	1.01975e-63
-12.2	4.45783	2.74083e-30	-12.25	4.32	1.97213e-29	-14.2	5.8125	3.76528e-64
-12.2	4.48193	1.40776e-30	-12.25	4.344	1.0227e-29	-14.2	5.83333	1.38552e-64
-12.2	4.50602	7.20624e-31	-12.25	4.368	5.28695e-30	-14.2	5.85417	5.08097e-65
-12.2	4.53012	3.67642e-31	-12.25	4.392	2.72463e-30	-14.2	5.875	1.85692e-65
-12.2	4.55422	1.86928e-31	-12.25	4.416	1.39976e-30	-14.2	5.89583	6.76322e-66
-12.2	4.57831	9.4724e-32	-12.25	4.44	7.16869e-31	-14.2	5.91667	2.45486e-66
-12.2	4.60241	4.78387e-32	-12.25	4.464	3.65988e-31	-14.2	5.9375	8.88004e-67
-12.2	4.62651	2.40787e-32	-12.25	4.488	1.86265e-31	-14.2	5.95833	3.20122e-67
-12.2	4.6506	1.20787e-32	-12.25	4.512	9.45006e-32	-14.2	5.97917	1.15008e-67
-12.2	4.6747	6.03871e-33	-12.25	4.536	4.77939e-32	-14.2	6	4.1177e-68
-12.2	4.69879	3.00885e-33	-12.25	4.56	2.4096e-32	-14.15	0	0.000906307
-12.2	4.72289	1.49414e-33	-12.25	4.584	1.21102e-32	-14.15	0.02083	0.00379
-12.2	4.74699	7.39462e-34	-12.25	4.608	6.0672e-33	-14.15	0.04167	0.00942
-12.2	4.77108	3.64733e-34	-12.25	4.632	3.03009e-33	-14.15	0.0625	0.01547
-12.2	4.79518	1.79295e-34	-12.25	4.656	1.50852e-33	-14.15	0.08333	0.02062
-12.2	4.81928	8.78403e-35	-12.25	4.68	7.48642e-34	-14.15	0.10417	0.02387
-12.2	4.84337	4.28898e-35	-12.25	4.704	3.70359e-34	-14.15	0.125	0.02466
-12.2	4.86747	2.08713e-35	-12.25	4.728	1.8264e-34	-14.15	0.14583	0.02292
-12.2	4.89157	1.01222e-35	-12.25	4.752	8.97823e-35	-14.15	0.16667	0.01918
-12.2	4.91566	4.89259e-36	-12.25	4.776	4.39954e-35	-14.15	0.1875	0.01464
-12.2	4.93976	2.35686e-36	-12.25	4.8	2.14903e-35	-14.15	0.20833	0.0117
-12.2	4.96385	1.13152e-36	-12.25	4.824	1.0464e-35	-14.15	0.22917	0.0128
-12.2	4.98795	5.41411e-37	-12.25	4.848	5.07888e-36	-14.15	0.25	0.0165
-12.2	5.01205	2.58181e-37	-12.25	4.872	2.45728e-36	-14.15	0.27083	0.02015
-12.2	5.03615	1.22703e-37	-12.25	4.896	1.1851e-36	-14.15	0.29167	0.02253
-12.2	5.06024	5.81189e-38	-12.25	4.92	5.69724e-37	-14.15	0.3125	0.02332
-12.2	5.08434	2.74356e-38	-12.25	4.944	2.73015e-37	-14.15	0.33333	0.02267
-12.2	5.10843	1.29076e-38	-12.25	4.968	1.30412e-37	-14.15	0.35417	0.02104
-12.2	5.13253	6.05213e-39	-12.25	4.992	6.20947e-38	-14.15	0.375	0.01902
-12.2	5.15663	2.82817e-39	-12.25	5.016	2.94712e-38	-14.15	0.39583	0.01719
-12.2	5.18072	1.31715e-39	-12.25	5.04	1.39426e-38	-14.15	0.41667	0.0159
-12.2	5.20482	6.11362e-40	-12.25	5.064	6.57499e-39	-14.15	0.4375	0.01518
-12.2	5.22892	2.8281e-40	-12.25	5.088	3.09062e-39	-14.15	0.45833	0.01476
-12.2	5.25301	1.30384e-40	-12.25	5.112	1.44809e-39	-14.15	0.47917	0.01434
-12.2	5.27711	5.99079e-41	-12.25	5.136	6.76306e-40	-14.15	0.5	0.01374
-12.2	5.30121	2.74333e-41	-12.25	5.16	3.14838e-40	-14.15	0.52083	0.01293
-12.2	5.3253	1.252e-41	-12.25	5.184	1.46091e-40	-14.15	0.54167	0.012
-12.2	5.3494	5.69461e-42	-12.25	5.208	6.75703e-41	-14.15	0.5625	0.01105
-12.2	5.37349	2.5814e-42	-12.25	5.232	3.11514e-41	-14.15	0.58333	0.01021
-12.2	5.39759	1.16621e-42	-12.25	5.256	1.43149e-41	-14.15	0.60417	0.00954
-12.2	5.42169	5.2509e-43	-12.25	5.28	6.55675e-42	-14.15	0.625	0.00905
-12.2	5.44578	2.35625e-43	-12.25	5.304	2.99347e-42	-14.15	0.64583	0.00869
-12.2	5.46988	1.05376e-43	-12.25	5.328	1.36221e-42	-14.15	0.66667	0.0084
-12.2	5.49398	4.69667e-44	-12.25	5.352	6.17872e-43	-14.15	0.6875	0.00813
-12.2	5.51807	2.08628e-44	-12.25	5.376	2.7934e-43	-14.15	0.70833	0.00783
-12.2	5.54217	9.23604e-45	-12.25	5.4	1.25878e-43	-14.15	0.72917	0.00749
-12.2	5.56626	4.07503e-45	-12.25	5.424	5.65383e-44	-14.15	0.75	0.0071
-12.2	5.59036	1.79187e-45	-12.25	5.448	2.53112e-44	-14.15	0.77083	0.00666
-12.2	5.61446	7.85258e-46	-12.25	5.472	1.12943e-44	-14.15	0.79167	0.00618
-12.2	5.63855	3.42965e-46	-12.25	5.496	5.02317e-45	-14.15	0.8125	0.00567
-12.2	5.66265	1.49286e-46	-12.25	5.52	2.22674e-45	-14.15	0.83333	0.00515
-12.2	5.68675	6.47613e-47	-12.25	5.544	9.83857e-46	-14.15	0.85417	0.00464
-12.2	5.71084	2.79991e-47	-12.25	5.568	4.33275e-46	-14.15	0.875	0.00413
-12.2	5.73494	1.20643e-47	-12.25	5.592	1.90179e-46	-14.15	0.89583	0.00364
-12.2	5.75904	5.18073e-48	-12.25	5.616	8.3201e-47	-14.15	0.91667	0.00318
-12.2	5.78313	2.21722e-48	-12.25	5.64	3.62793e-47	-14.15	0.9375	0.00275
-12.2	5.80723	9.45709e-49	-12.25	5.664	1.57671e-47	-14.15	0.95833	0.00236
-12.2	5.83132	4.02008e-49	-12.25	5.688	6.82981e-48	-14.15	0.97917	0.00201
-12.2	5.85542	1.70311e-49	-12.25	5.712	2.94866e-48	-14.15	1	0.0017
-12.2	5.87952	7.1908e-50	-12.25	5.736	1.26882e-48	-14.15	1.02083	0.00142
-12.2	5.90361	3.02581e-50	-12.25	5.76	5.44171e-49	-14.15	1.04167	0.00118
-12.2	5.92771	1.26892e-50	-12.25	5.784	2.32609e-49	-14.15	1.0625	0.00097738
-12.2	5.95181	5.30344e-51	-12.25	5.808	9.90995e-50	-14.15	1.08333	0.000800479
-12.2	5.9759	2.20906e-51	-12.25	5.832	4.20796e-50	-14.15	1.10417	0.000650891
-12.2	6	9.17037e-52	-12.25	5.856	1.78084e-50	-14.15	1.125	0.00052557
-12.15	0	0.00219	-12.25	5.88	7.51154e-51	-14.15	1.14583	0.000421521
-12.15	0.0241	0.00507	-12.25	5.904	3.15779e-51	-14.15	1.16667	0.000335882
-12.15	0.04819	0.00808	-12.25	5.928	1.32308e-51	-14.15	1.1875	0.000265983
-12.15	0.07229	0.01113	-12.25	5.952	5.52509e-52	-14.15	1.20833	0.000209388
-12.15	0.09639	0.01394	-12.25	5.976	2.29953e-52	-14.15	1.22917	0.000163917
-12.15	0.12048	0.01614	-12.25	6	9.53857e-53	-14.15	1.25	0.000127648
-12.15	0.14458	0.0175	-12.2	0	0.000786511	-14.15	1.27083	9.89171e-05
-12.15	0.16867	0.01799	-12.2	0.024	0.0022	-14.15	1.29167	7.63045e-05
-12.15	0.19277	0.01779	-12.2	0.048	0.00443	-14.15	1.3125	5.86135e-05
-12.15	0.21687	0.01726	-12.2	0.072	0.00686	-14.15	1.33333	4.48493e-05
-12.15	0.24096	0.01682	-12.2	0.096	0.00893	-14.15	1.35417	3.41945e-05
-12.15	0.26506	0.01679	-12.2	0.12	0.01023	-14.15	1.375	2.59846e-05
-12.15	0.28916	0.01721	-12.2	0.144	0.01049	-14.15	1.39583	1.96851e-05
-12.15	0.31325	0.01784	-12.2	0.168	0.00963	-14.15	1.41667	1.48696e-05
-12.15	0.33735	0.01839	-12.2	0.192	0.00778	-14.15	1.4375	1.12012e-05
-12.15	0.36145	0.01864	-12.2	0.216	0.00517	-14.15	1.45833	8.41537e-06
-12.15	0.38554	0.01854	-12.2	0.24	0.00218	-14.15	1.47917	6.30587e-06
-12.15	0.40964	0.01813	-12.2	0.264	0.000905419	-14.15	1.5	4.71285e-06
-12.15	0.43373	0.01756	-12.2	0.288	0.00354	-14.15	1.52083	3.51298e-06
-12.15	0.45783	0.017	-12.2	0.312	0.00559	-14.15	1.54167	2.61155e-06
-12.15	0.48193	0.01658	-12.2	0.336	0.00688	-14.15	1.5625	1.93604e-06
-12.15	0.50602	0.01636	-12.2	0.36	0.00737	-14.15	1.58333	1.43115e-06
-12.15	0.53012	0.0163	-12.2	0.384	0.00717	-14.15	1.60417	1.0548e-06
-12.15	0.55422	0.01633	-12.2	0.408	0.00644	-14.15	1.625	7.75031e-07
-12.15	0.57831	0.01634	-12.2	0.432	0.00547	-14.15	1.64583	5.67665e-07
-12.15	0.60241	0.01627	-12.2	0.456	0.00456	-14.15	1.66667	4.14428e-07
-12.15	0.62651	0.01607	-12.2	0.48	0.00402	-14.15	1.6875	3.01545e-07
-12.15	0.6506	0.01572	-12.2	0.504	0.00396	-14.15	1.70833	2.18661e-07
-12.15	0.6747	0.01523	-12.2	0.528	0.00422	-14.15	1.72917	1.58007e-07
-12.15	0.6988	0.01462	-12.2	0.552	0.00455	-14.15	1.75	1.13775e-07
-12.15	0.72289	0.0139	-12.2	0.576	0.0048	-14.15	1.77083	8.16325e-08
-12.15	0.74699	0.01309	-12.2	0.6	0.00491	-14.15	1.79167	5.836e-08
-12.15	0.77108	0.01222	-12.2	0.624	0.0049	-14.15	1.8125	4.15713e-08
-12.15	0.79518	0.01131	-12.2	0.648	0.00479	-14.15	1.83333	2.95048e-08
-12.15	0.81928	0.01038	-12.2	0.672	0.00462	-14.15	1.85417	2.08646e-08
-12.15	0.84337	0.00944	-12.2	0.696	0.00441	-14.15	1.875	1.47011e-08
-12.15	0.86747	0.00852	-12.2	0.72	0.00418	-14.15	1.89583	1.03207e-08
-12.15	0.89157	0.00762	-12.2	0.744	0.00392	-14.15	1.91667	7.21941e-09
-12.15	0.91566	0.00676	-12.2	0.768	0.00364	-14.15	1.9375	5.03186e-09
-12.15	0.93976	0.00594	-12.2	0.792	0.00336	-14.15	1.95833	3.49461e-09
-12.15	0.96386	0.00518	-12.2	0.816	0.00306	-14.15	1.97917	2.41835e-09
-12.15	0.98795	0.00448	-12.2	0.84	0.00276	-14.15	2	1.66763e-09
-12.15	1.01205	0.00385	-12.2	0.864	0.00247	-14.15	2.02083	1.14591e-09
-12.15	1.03615	0.00328	-12.2	0.888	0.00218	-14.15	2.04167	7.84655e-10
-12.15	1.06024	0.00277	-12.2	0.912	0.00191	-14.15	2.0625	5.35417e-10
-12.15	1.08434	0.00232	-12.2	0.936	0.00166	-14.15	2.08333	3.64083e-10
-12.15	1.10843	0.00193	-12.2	0.96	0.00143	-14.15	2.10417	2.46722e-10
-12.15	1.13253	0.00159	-12.2	0.984	0.00123	-14.15	2.125	1.66619e-10
-12.15	1.15663	0.00131	-12.2	1.008	0.00104	-14.15	2.14583	1.12139e-10
-12.15	1.18072	0.00106	-12.2	1.032	0.000877803	-14.15	2.16667	7.52159e-11
-12.15	1.20482	0.000857757	-12.2	1.056	0.000735146	-14.15	2.1875	5.0279e-11
-12.15	1.22892	0.000688403	-12.2	1.08	0.000611765	-14.15	2.20833	3.34961e-11
-12.15	1.25301	0.000549091	-12.2	1.104	0.000505996	-14.15	2.22917	2.224e-11
-12.15	1.27711	0.000435468	-12.2	1.128	0.000416079	-14.15	2.25	1.47168e-11
-12.15	1.3012	0.000343543	-12.2	1.152	0.00034024	-14.15	2.27083	9.70582e-12
-12.15	1.3253	0.000269729	-12.2	1.176	0.000276753	-14.15	2.29167	6.37961e-12
-12.15	1.3494	0.000210867	-12.2	1.2	0.000223988	-14.15	2.3125	4.17927e-12
-12.15	1.37349	0.000164219	-12.2	1.224	0.000180432	-14.15	2.33333	2.72869e-12
-12.15	1.39759	0.000127456	-12.2	1.248	0.000144712	-14.15	2.35417	1.77564e-12
-12.15	1.42169	9.86251e-05	-12.2	1.272	0.000115596	-14.15	2.375	1.15161e-12
-12.15	1.44578	7.61086e-05	-12.2	1.296	9.19985e-05	-14.15	2.39583	7.44398e-13
-12.15	1.46988	5.85868e-05	-12.2	1.32	7.29725e-05	-14.15	2.41667	4.79575e-13
-12.15	1.49398	4.49932e-05	-12.2	1.344	5.7704e-05	-14.15	2.4375	3.07935e-13
-12.15	1.51807	3.44749e-05	-12.2	1.368	4.55014e-05	-14.15	2.45833	1.97066e-13
-12.15	1.54217	2.63547e-05	-12.2	1.392	3.57841e-05	-14.15	2.47917	1.25695e-13
-12.15	1.56627	2.00994e-05	-12.2	1.416	2.80698e-05	-14.15	2.5	7.99051e-14
-12.15	1.59036	1.52904e-05	-12.2	1.44	2.1962e-05	-14.15	2.52083	5.0627e-14
-12.15	1.61446	1.16011e-05	-12.2	1.464	1.71379e-05	-14.15	2.54167	3.19699e-14
-12.15	1.63855	8.77695e-06	-12.2	1.488	1.3336e-05	-14.15	2.5625	2.0121e-14
-12.15	1.66265	6.6203e-06	-12.2	1.512	1.03465e-05	-14.15	2.58333	1.26214e-14
-12.15	1.68675	4.97764e-06	-12.2	1.536	8.00139e-06	-14.15	2.60417	7.8907e-15
-12.15	1.71084	3.73e-06	-12.2	1.56	6.16644e-06	-14.15	2.625	4.91667e-15
-12.15	1.73494	2.78529e-06	-12.2	1.584	4.73482e-06	-14.15	2.64583	3.05333e-15
-12.15	1.75904	2.07231e-06	-12.2	1.608	3.62149e-06	-14.15	2.66667	1.88983e-15
-12.15	1.78313	1.53608e-06	-12.2	1.632	2.75877e-06	-14.15	2.6875	1.16578e-15
-12.15	1.80723	1.13426e-06	-12.2	1.656	2.09282e-06	-14.15	2.70833	7.16727e-16
-12.15	1.83133	8.34289e-07	-12.2	1.68	1.58091e-06	-14.15	2.72917	4.39172e-16
-12.15	1.85542	6.11234e-07	-12.2	1.704	1.18911e-06	-14.15	2.75	2.682e-16
-12.15	1.87952	4.46034e-07	-12.2	1.728	8.90592e-07	-14.15	2.77083	1.63238e-16
-12.15	1.90361	3.24181e-07	-12.2	1.752	6.64189e-07	-14.15	2.79167	9.90206e-17
-12.15	1.92771	2.3467e-07	-12.2	1.776	4.93271e-07	-14.15	2.8125	5.98643e-17
-12.15	1.95181	1.69191e-07	-12.2	1.8	3.64833e-07	-14.15	2.83333	3.60701e-17
-12.15	1.9759	1.21491e-07	-12.2	1.824	2.68753e-07	-14.15	2.85417	2.16602e-17
-12.15	2	8.68887e-08	-12.2	1.848	1.972e-07	-14.15	2.875	1.29633e-17
-12.15	2.0241	6.1892e-08	-12.2	1.872	1.44141e-07	-14.15	2.89583	7.73216e-18
-12.15	2.04819	4.39099e-08	-12.2	1.896	1.04964e-07	-14.15	2.91667	4.59643e-18
-12.15	2.07229	3.10281e-08	-12.2	1.92	7.61535e-08	-14.15	2.9375	2.72316e-18
-12.15	2.09639	2.18382e-08	-12.2	1.944	5.50512e-08	-14.15	2.95833	1.60789e-18
-12.15	2.12048	1.53092e-08	-12.2	1.968	3.96544e-08	-14.15	2.97917	9.46176e-19
-12.15	2.14458	1.06899e-08	-12.2	1.992	2.84628e-08	-14.15	3	5.54904e-19
-12.15	2.16867	7.43499e-09	-12.2	2.016	2.0358e-08	-14.15	3.02083	3.24335e-19
-12.15	2.19277	5.15093e-09	-12.2	2.04	1.451e-08	-14.15	3.04167	1.88929e-19
-12.15	2.21687	3.55464e-09	-12.2	2.064	1.03056e-08	-14.15	3.0625	1.09681e-19
-12.15	2.24096	2.44352e-09	-12.2	2.088	7.29363e-09	-14.15	3.08333	6.34593e-20
-12.15	2.26506	1.67324e-09	-12.2	2.112	5.1437e-09	-14.15	3.10417	3.6592e-20
-12.15	2.28916	1.14137e-09	-12.2	2.136	3.61458e-09	-14.15	3.125	2.10284e-20
-12.15	2.31325	7.75596e-10	-12.2	2.16	2.53092e-09	-14.15	3.14583	1.20435e-20
-12.15	2.33735	5.25036e-10	-12.2	2.184	1.76575e-09	-14.15	3.16667	6.87428e-21
-12.15	2.36145	3.54079e-10	-12.2	2.208	1.22743e-09	-14.15	3.1875	3.91048e-21
-12.15	2.38554	2.37891e-10	-12.2	2.232	8.50113e-10	-14.15	3.20833	2.21697e-21
-12.15	2.40964	1.59233e-10	-12.2	2.256	5.86622e-10	-14.15	3.22917	1.25262e-21
-12.15	2.43374	1.06189e-10	-12.2	2.28	4.03309e-10	-14.15	3.25	7.05349e-22
-12.15	2.45783	7.05551e-11	-12.2	2.304	2.76257e-10	-14.15	3.27083	3.95839e-22
-12.15	2.48193	4.67083e-11	-12.2	2.328	1.8853e-10	-14.15	3.29167	2.21391e-22
-12.15	2.50602	3.08099e-11	-12.2	2.352	1.28187e-10	-14.15	3.3125	1.23405e-22
-12.15	2.53012	2.02503e-11	-12.2	2.376	8.68372e-11	-14.15	3.33333	6.85538e-23
-12.15	2.55422	1.32628e-11	-12.2	2.4	5.86098e-11	-14.15	3.35417	3.79543e-23
-12.15	2.57831	8.65605e-12	-12.2	2.424	3.94135e-11	-14.15	3.375	2.0942e-23
-12.15	2.60241	5.6299e-12	-12.2	2.448	2.64081e-11	-14.15	3.39583	1.15161e-23
-12.15	2.62651	3.64919e-12	-12.2	2.472	1.76302e-11	-14.15	3.41667	6.31139e-24
-12.15	2.6506	2.35738e-12	-12.2	2.496	1.17278e-11	-14.15	3.4375	3.44725e-24
-12.15	2.6747	1.51781e-12	-12.2	2.52	7.77357e-12	-14.15	3.45833	1.87652e-24
-12.15	2.6988	9.7406e-13	-12.2	2.544	5.13435e-12	-14.15	3.47917	1.01803e-24
-12.15	2.72289	6.23094e-13	-12.2	2.568	3.37926e-12	-14.15	3.5	5.50433e-25
-12.15	2.74699	3.97324e-13	-12.2	2.592	2.21636e-12	-14.15	3.52083	2.96605e-25
-12.15	2.77108	2.52571e-13	-12.2	2.616	1.44861e-12	-14.15	3.54167	1.59288e-25
-12.15	2.79518	1.60064e-13	-12.2	2.64	9.43557e-13	-14.15	3.5625	8.52555e-26
-12.15	2.81928	1.01135e-13	-12.2	2.664	6.12491e-13	-14.15	3.58333	4.54772e-26
-12.15	2.84337	6.37131e-14	-12.2	2.688	3.96238e-13	-14.15	3.60417	2.41768e-26
-12.15	2.86747	4.00224e-14	-12.2	2.712	2.55474e-13	-14.15	3.625	1.28096e-26
-12.15	2.89157	2.50697e-14	-12.2	2.736	1.64165e-13	-14.15	3.64583	6.76409e-27
-12.15	2.91566	1.566e-14	-12.2	2.76	1.05139e-13	-14.15	3.66667	3.55972e-27
-12.15	2.93976	9.7556e-15	-12.2	2.784	6.7113e-14	-14.15	3.6875	1.86705e-27
-12.15	2.96386	6.06121e-15	-12.2	2.808	4.26986e-14	-14.15	3.70833	9.75961e-28
-12.15	2.98795	3.75604e-15	-12.2	2.832	2.70765e-14	-14.15	3.72917	5.08444e-28
-12.15	3.01205	2.3216e-15	-12.2	2.856	1.71138e-14	-14.15	3.75	2.63991e-28
-12.15	3.03614	1.43136e-15	-12.2	2.88	1.07815e-14	-14.15	3.77083	1.36607e-28
-12.15	3.06024	8.80303e-16	-12.2	2.904	6.7702e-15	-14.15	3.79167	7.04513e-29
-12.15	3.08434	5.40074e-16	-12.2	2.928	4.23751e-15	-14.15	3.8125	3.62112e-29
-12.15	3.10843	3.3054e-16	-12.2	2.952	2.64371e-15	-14.15	3.83333	1.85495e-29
-12.15	3.13253	2.01815e-16	-12.2	2.976	1.64404e-15	-14.15	3.85417	9.47018e-30
-12.15	3.15663	1.22928e-16	-12.2	3	1.01908e-15	-14.15	3.875	4.8186e-30
-12.15	3.18072	7.46999e-17	-12.2	3.024	6.29666e-16	-14.15	3.89583	2.44354e-30
-12.15	3.20482	4.52859e-17	-12.2	3.048	3.87806e-16	-14.15	3.91667	1.23497e-30
-12.15	3.22892	2.73891e-17	-12.2	3.072	2.38083e-16	-14.15	3.9375	6.22055e-31
-12.15	3.25301	1.65258e-17	-12.2	3.096	1.45697e-16	-14.15	3.95833	3.12276e-31
-12.15	3.27711	9.94742e-18	-12.2	3.12	8.88765e-17	-14.15	3.97917	1.56238e-31
-12.15	3.3012	5.97328e-18	-12.2	3.144	5.40429e-17	-14.15	4	7.79058e-32
-12.15	3.3253	3.57816e-18	-12.2	3.168	3.27574e-17	-14.15	4.02083	3.87161e-32
-12.15	3.3494	2.13815e-18	-12.2	3.192	1.97925e-17	-14.15	4.04167	1.91757e-32
-12.15	3.37349	1.27449e-18	-12.2	3.216	1.19211e-17	-14.15	4.0625	9.46556e-33
-12.15	3.39759	7.57764e-19	-12.2	3.24	7.15747e-18	-14.15	4.08333	4.65672e-33
-12.15	3.42169	4.49385e-19	-12.2	3.264	4.28383e-18	-14.15	4.10417	2.28324e-33
-12.15	3.44578	2.6581e-19	-12.2	3.288	2.55587e-18	-14.15	4.125	1.11573e-33
-12.15	3.46988	1.56811e-19	-12.2	3.312	1.52013e-18	-14.15	4.14583	5.43383e-34
-12.15	3.49398	9.22598e-20	-12.2	3.336	9.01281e-19	-14.15	4.16667	2.63748e-34
-12.15	3.51807	5.41331e-20	-12.2	3.36	5.327e-19	-14.15	4.1875	1.27588e-34
-12.15	3.54217	3.16745e-20	-12.2	3.384	3.1387e-19	-14.15	4.20833	6.15135e-35
-12.15	3.56627	1.84814e-20	-12.2	3.408	1.84359e-19	-14.15	4.22917	2.95575e-35
-12.15	3.59036	1.07528e-20	-12.2	3.432	1.07952e-19	-14.15	4.25	1.41547e-35
-12.15	3.61446	6.2381e-21	-12.2	3.456	6.30159e-20	-14.15	4.27083	6.75574e-36
-12.15	3.63855	3.60837e-21	-12.2	3.48	3.66713e-20	-14.15	4.29167	3.21353e-36
-12.15	3.66265	2.08105e-21	-12.2	3.504	2.12745e-20	-14.15	4.3125	1.52346e-36
-12.15	3.68675	1.19661e-21	-12.2	3.528	1.23043e-20	-14.15	4.33333	7.19805e-37
-12.15	3.71084	6.85974e-22	-12.2	3.552	7.09437e-21	-14.15	4.35417	3.38951e-37
-12.15	3.73494	3.92044e-22	-12.2	3.576	4.07791e-21	-14.15	4.375	1.59073e-37
-12.15	3.75904	2.23368e-22	-12.2	3.6	2.33684e-21	-14.15	4.39583	7.44038e-38
-12.15	3.78313	1.26869e-22	-12.2	3.624	1.33503e-21	-14.15	4.41667	3.46841e-38
-12.15	3.80723	7.18338e-23	-12.2	3.648	7.60367e-22	-14.15	4.4375	1.6114e-38
-12.15	3.83133	4.05444e-23	-12.2	3.672	4.31745e-22	-14.15	4.45833	7.46128e-39
-12.15	3.85542	2.28115e-23	-12.2	3.696	2.44403e-22	-14.15	4.47917	3.44319e-39
-12.15	3.87952	1.27934e-23	-12.2	3.72	1.3793e-22	-14.15	4.5	1.5836e-39
-12.15	3.90361	7.15199e-24	-12.2	3.744	7.76045e-23	-14.15	4.52083	7.25888e-40
-12.15	3.92771	3.98533e-24	-12.2	3.768	4.35303e-23	-14.15	4.54167	3.31612e-40
-12.15	3.95181	2.21358e-24	-12.2	3.792	2.4343e-23	-14.15	4.5625	1.50983e-40
-12.15	3.9759	1.2255e-24	-12.2	3.816	1.35717e-23	-14.15	4.58333	6.85113e-41
-12.15	4	6.76257e-25	-12.2	3.84	7.54345e-24	-14.15	4.60417	3.09838e-41
-12.15	4.0241	3.71954e-25	-12.2	3.864	4.18007e-24	-14.15	4.625	1.39651e-41
-12.15	4.04819	2.03911e-25	-12.2	3.888	2.30928e-24	-14.15	4.64583	6.27322e-42
-12.15	4.07229	1.11419e-25	-12.2	3.912	1.27188e-24	-14.15	4.66667	2.8085e-42
-12.15	4.09639	6.06805e-26	-12.2	3.936	6.98378e-25	-14.15	4.6875	1.25313e-42
-12.15	4.12048	3.29384e-26	-12.2	3.96	3.82307e-25	-14.15	4.70833	5.57255e-43
-12.15	4.14458	1.78204e-26	-12.2	3.984	2.08646e-25	-14.15	4.72917	2.46973e-43
-12.15	4.16868	9.60931e-27	-12.2	4.008	1.13523e-25	-14.15	4.75	1.09089e-43
-12.15	4.19277	5.16446e-27	-12.2	4.032	6.15788e-26	-14.15	4.77083	4.8023e-44
-12.15	4.21687	2.76639e-27	-12.2	4.056	3.33006e-26	-14.15	4.79167	2.10695e-44
-12.15	4.24096	1.47692e-27	-12.2	4.08	1.79534e-26	-14.15	4.8125	9.21292e-45
-12.15	4.26506	7.85877e-28	-12.2	4.104	9.64963e-27	-14.15	4.83333	4.01491e-45
-12.15	4.28916	4.16778e-28	-12.2	4.128	5.17066e-27	-14.15	4.85417	1.74378e-45
-12.15	4.31325	2.20295e-28	-12.2	4.152	2.76217e-27	-14.15	4.875	7.54819e-46
-12.15	4.33735	1.16053e-28	-12.2	4.176	1.47104e-27	-14.15	4.89583	3.25635e-46
-12.15	4.36145	6.09337e-29	-12.2	4.2	7.81022e-28	-14.15	4.91667	1.40009e-46
-12.15	4.38554	3.18866e-29	-12.2	4.224	4.13398e-28	-14.15	4.9375	5.99949e-47
-12.15	4.40964	1.66306e-29	-12.2	4.248	2.18141e-28	-14.15	4.95833	2.56218e-47
-12.15	4.43374	8.64479e-30	-12.2	4.272	1.14755e-28	-14.15	4.97917	1.09054e-47
-12.15	4.45783	4.47867e-30	-12.2	4.296	6.01818e-29	-14.15	5	4.62604e-48
-12.15	4.48193	2.31255e-30	-12.2	4.32	3.14644e-29	-14.15	5.02083	1.95574e-48
-12.15	4.50602	1.19009e-30	-12.2	4.344	1.63996e-29	-14.15	5.04167	8.24044e-49
-12.15	4.53012	6.10405e-31	-12.2	4.368	8.52128e-30	-14.15	5.0625	3.46038e-49
-12.15	4.55422	3.12034e-31	-12.2	4.392	4.414e-30	-14.15	5.08333	1.44821e-49
-12.15	4.57831	1.58976e-31	-12.2	4.416	2.27937e-30	-14.15	5.10417	6.04052e-50
-12.15	4.60241	8.0725e-32	-12.2	4.44	1.17341e-30	-14.15	5.125	2.51103e-50
-12.15	4.62651	4.08537e-32	-12.2	4.464	6.02197e-31	-14.15	5.14583	1.04031e-50
-12.15	4.6506	2.06063e-32	-12.2	4.488	3.08089e-31	-14.15	5.16667	4.29547e-51
-12.15	4.6747	1.03589e-32	-12.2	4.512	1.57132e-31	-14.15	5.1875	1.76763e-51
-12.15	4.69879	5.19012e-33	-12.2	4.536	7.98913e-32	-14.15	5.20833	7.24944e-52
-12.15	4.72289	2.5917e-33	-12.2	4.56	4.04931e-32	-14.15	5.22917	2.96314e-52
-12.15	4.74699	1.28985e-33	-12.2	4.584	2.04601e-32	-14.15	5.25	1.20707e-52
-12.15	4.77108	6.39792e-34	-12.2	4.608	1.03057e-32	-14.15	5.27083	4.90058e-53
-12.15	4.79518	3.16289e-34	-12.2	4.632	5.17475e-33	-14.15	5.29167	1.98287e-53
-12.15	4.81928	1.55839e-34	-12.2	4.656	2.59025e-33	-14.15	5.3125	7.99604e-54
-12.15	4.84337	7.65269e-35	-12.2	4.68	1.29251e-33	-14.15	5.33333	3.21356e-54
-12.15	4.86747	3.74539e-35	-12.2	4.704	6.42927e-34	-14.15	5.35417	1.28716e-54
-12.15	4.89157	1.82695e-35	-12.2	4.728	3.18806e-34	-14.15	5.375	5.13816e-55
-12.15	4.91566	8.88183e-36	-12.2	4.752	1.57589e-34	-14.15	5.39583	2.04417e-55
-12.15	4.93976	4.30352e-36	-12.2	4.776	7.76531e-35	-14.15	5.41667	8.10505e-56
-12.15	4.96385	2.07822e-36	-12.2	4.8	3.81437e-35	-14.15	5.4375	3.20278e-56
-12.15	4.98795	1.00024e-36	-12.2	4.824	1.86775e-35	-14.15	5.45833	1.26133e-56
-12.15	5.01205	4.79802e-37	-12.2	4.848	9.11677e-36	-14.15	5.47917	4.95063e-57
-12.15	5.03615	2.29386e-37	-12.2	4.872	4.43599e-36	-14.15	5.5	1.93652e-57
-12.15	5.06024	1.09299e-37	-12.2	4.896	2.15163e-36	-14.15	5.52083	7.54945e-58
-12.15	5.08434	5.19052e-38	-12.2	4.92	1.04032e-36	-14.15	5.54167	2.93317e-58
-12.15	5.10843	2.4567e-38	-12.2	4.944	5.01405e-37	-14.15	5.5625	1.13577e-58
-12.15	5.13253	1.15888e-38	-12.2	4.968	2.40897e-37	-14.15	5.58333	4.38299e-59
-12.15	5.15663	5.4484e-39	-12.2	4.992	1.1537e-37	-14.15	5.60417	1.6857e-59
-12.15	5.18072	2.55297e-39	-12.2	5.016	5.50775e-38	-14.15	5.625	6.46129e-60
-12.15	5.20482	1.19225e-39	-12.2	5.04	2.62102e-38	-14.15	5.64583	2.46823e-60
-12.15	5.22892	5.54924e-40	-12.2	5.064	1.24332e-38	-14.15	5.66667	9.39682e-61
-12.15	5.25301	2.57422e-40	-12.2	5.088	5.87903e-39	-14.15	5.6875	3.56536e-61
-12.15	5.27711	1.19015e-40	-12.2	5.112	2.77103e-39	-14.15	5.70833	1.3482e-61
-12.15	5.30121	5.48407e-41	-12.2	5.136	1.30193e-39	-14.15	5.72917	5.08078e-62
-12.15	5.3253	2.51854e-41	-12.2	5.16	6.09733e-40	-14.15	5.75	1.90824e-62
-12.15	5.3494	1.15276e-41	-12.2	5.184	2.84643e-40	-14.15	5.77083	7.14273e-63
-12.15	5.37349	5.25865e-42	-12.2	5.208	1.32454e-40	-14.15	5.79167	2.66453e-63
-12.15	5.39759	2.39086e-42	-12.2	5.232	6.14375e-41	-14.15	5.8125	9.90612e-64
-12.15	5.42169	1.08337e-42	-12.2	5.256	2.84056e-41	-14.15	5.83333	3.67038e-64
-12.15	5.44578	4.89265e-43	-12.2	5.28	1.30911e-41	-14.15	5.85417	1.35533e-64
-12.15	5.46988	2.2022e-43	-12.2	5.304	6.01373e-42	-14.15	5.875	4.98773e-65
-12.15	5.49398	9.87895e-44	-12.2	5.328	2.75366e-42	-14.15	5.89583	1.82931e-65
-12.15	5.51807	4.41682e-44	-12.2	5.352	1.25682e-42	-14.15	5.91667	6.68642e-66
-12.15	5.54217	1.96812e-44	-12.2	5.376	5.71778e-43	-14.15	5.9375	2.43571e-66
-12.15	5.56626	8.74052e-45	-12.2	5.4	2.59284e-43	-14.15	5.95833	8.84261e-67
-12.15	5.59036	3.86871e-45	-12.2	5.424	1.17196e-43	-14.15	5.97917	3.19933e-67
-12.15	5.61446	1.70663e-45	-12.2	5.448	5.2801e-44	-14.15	6	1.15362e-67
-12.15	5.63855	7.50331e-46	-12.2	5.472	2.37114e-44	-14.1	0	0.000906306
-12.15	5.66265	3.28784e-46	-12.2	5.496	1.06135e-44	-14.1	0.02083	0.00379
-12.15	5.68675	1.43586e-46	-12.2	5.52	4.73529e-45	-14.1	0.04167	0.00942
-12.15	5.71084	6.24961e-47	-12.2	5.544	2.10579e-45	-14.1	0.0625	0.01548
-12.15	5.73494	2.71105e-47	-12.2	5.568	9.33398e-46	-14.1	0.08333	0.02063
-12.15	5.75904	1.1721e-47	-12.2	5.592	4.12381e-46	-14.1	0.10417	0.02388
-12.15	5.78313	5.0505e-48	-12.2	5.616	1.81597e-46	-14.1	0.125	0.02467
-12.15	5.80723	2.16893e-48	-12.2	5.64	7.9707e-47	-14.1	0.14583	0.02294
-12.15	5.83132	9.28319e-49	-12.2	5.664	3.48706e-47	-14.1	0.16667	0.01919
-12.15	5.85542	3.95996e-49	-12.2	5.688	1.52054e-47	-14.1	0.1875	0.01466
-12.15	5.87952	1.68355e-49	-12.2	5.712	6.60859e-48	-14.1	0.20833	0.01171
-12.15	5.90361	7.1335e-50	-12.2	5.736	2.8628e-48	-14.1	0.22917	0.01281
-12.15	5.92771	3.01245e-50	-12.2	5.76	1.23608e-48	-14.1	0.25	0.01653
-12.15	5.95181	1.26788e-50	-12.2	5.784	5.31946e-49	-14.1	0.27083	0.0202
-12.15	5.9759	5.31835e-51	-12.2	5.808	2.2817e-49	-14.1	0.29167	0.0226
-12.15	6	2.22339e-51	-12.2	5.832	9.75471e-50	-14.1	0.3125	0.0234
-12.1	0	0.00219	-12.2	5.856	4.15659e-50	-14.1	0.33333	0.02275
-12.1	0.0241	0.00507	-12.2	5.88	1.76532e-50	-14.1	0.35417	0.02112
-12.1	0.04819	0.00808	-12.2	5.904	7.47261e-51	-14.1	0.375	0.0191
-12.1	0.07229	0.01113	-12.2	5.928	3.15271e-51	-14.1	0.39583	0.01726
-12.1	0.09639	0.01395	-12.2	5.952	1.32573e-51	-14.1	0.41667	0.01598
-12.1	0.12048	0.01615	-12.2	5.976	5.5563e-52	-14.1	0.4375	0.01526
-12.1	0.14458	0.01751	-12.2	6	2.321e-52	-14.1	0.45833	0.01485
-12.1	0.16867	0.018	-12.15	0	0.000786512	-14.1	0.47917	0.01443
-12.1	0.19277	0.0178	-12.15	0.024	0.0022	-14.1	0.5	0.01384
-12.1	0.21687	0.01728	-12.15	0.048	0.00443	-14.1	0.52083	0.01304
-12.1	0.24096	0.01685	-12.15	0.072	0.00686	-14.1	0.54167	0.0121
-12.1	0.26506	0.01682	-12.15	0.096	0.00894	-14.1	0.5625	0.01115
-12.1	0.28916	0.01724	-12.15	0.12	0.01024	-14.1	0.58333	0.01031
-12.1	0.31325	0.01788	-12.15	0.144	0.0105	-14.1	0.60417	0.00964
-12.1	0.33735	0.01844	-12.15	0.168	0.00964	-14.1	0.625	0.00914
-12.1	0.36145	0.01871	-12.15	0.192	0.00779	-14.1	0.64583	0.00879
-12.1	0.38554	0.01861	-12.15	0.216	0.00518	-14.1	0.66667	0.0085
-12.1	0.40964	0.0182	-12.15	0.24	0.00219	-14.1	0.6875	0.00824
-12.1	0.43373	0.01764	-12.15	0.264	0.000903533	-14.1	0.70833	0.00795
-12.1	0.45783	0.01708	-12.15	0.288	0.00354	-14.1	0.72917	0.00761
-12.1	0.48193	0.01667	-12.15	0.312	0.00561	-14.1	0.75	0.00722
-12.1	0.50602	0.01646	-12.15	0.336	0.0069	-14.1	0.77083	0.00678
-12.1	0.53012	0.01641	-12.15	0.36	0.0074	-14.1	0.79167	0.0063
-12.1	0.55422	0.01645	-12.15	0.384	0.0072	-14.1	0.8125	0.00579
-12.1	0.57831	0.01648	-12.15	0.408	0.00648	-14.1	0.83333	0.00526
-12.1	0.60241	0.01642	-12.15	0.432	0.0055	-14.1	0.85417	0.00474
-12.1	0.62651	0.01623	-12.15	0.456	0.00458	-14.1	0.875	0.00423
-12.1	0.6506	0.0159	-12.15	0.48	0.00404	-14.1	0.89583	0.00373
-12.1	0.6747	0.01542	-12.15	0.504	0.00398	-14.1	0.91667	0.00326
-12.1	0.6988	0.01481	-12.15	0.528	0.00424	-14.1	0.9375	0.00283
-12.1	0.72289	0.01409	-12.15	0.552	0.00458	-14.1	0.95833	0.00243
-12.1	0.74699	0.01329	-12.15	0.576	0.00484	-14.1	0.97917	0.00207
-12.1	0.77108	0.01242	-12.15	0.6	0.00496	-14.1	1	0.00175
-12.1	0.79518	0.01151	-12.15	0.624	0.00495	-14.1	1.02083	0.00147
-12.1	0.81928	0.01057	-12.15	0.648	0.00485	-14.1	1.04167	0.00123
-12.1	0.84337	0.00963	-12.15	0.672	0.00468	-14.1	1.0625	0.00101
-12.1	0.86747	0.00869	-12.15	0.696	0.00447	-14.1	1.08333	0.000830403
-12.1	0.89157	0.00778	-12.15	0.72	0.00424	-14.1	1.10417	0.000676178
-12.1	0.91566	0.00691	-12.15	0.744	0.00398	-14.1	1.125	0.000546769
-12.1	0.93976	0.00609	-12.15	0.768	0.0037	-14.1	1.14583	0.000439155
-12.1	0.96386	0.00532	-12.15	0.792	0.00342	-14.1	1.16667	0.000350442
-12.1	0.98795	0.00461	-12.15	0.816	0.00312	-14.1	1.1875	0.000277919
-12.1	1.01205	0.00396	-12.15	0.84	0.00282	-14.1	1.20833	0.000219108
-12.1	1.03615	0.00338	-12.15	0.864	0.00252	-14.1	1.22917	0.00017178
-12.1	1.06024	0.00286	-12.15	0.888	0.00223	-14.1	1.25	0.000133971
-12.1	1.08434	0.0024	-12.15	0.912	0.00196	-14.1	1.27083	0.000103973
-12.1	1.10843	0.002	-12.15	0.936	0.0017	-14.1	1.29167	8.03261e-05
-12.1	1.13253	0.00165	-12.15	0.96	0.00147	-14.1	1.3125	6.17968e-05
-12.1	1.15663	0.00135	-12.15	0.984	0.00126	-14.1	1.33333	4.73578e-05
-12.1	1.18072	0.0011	-12.15	1.008	0.00107	-14.1	1.35417	3.61632e-05
-12.1	1.20482	0.000892489	-12.15	1.032	0.000903861	-14.1	1.375	2.75239e-05
-12.1	1.22892	0.000717368	-12.15	1.056	0.000757973	-14.1	1.39583	2.08844e-05
-12.1	1.25301	0.000573071	-12.15	1.08	0.00063161	-14.1	1.41667	1.58011e-05
-12.1	1.27711	0.000455185	-12.15	1.104	0.000523125	-14.1	1.4375	1.19225e-05
-12.1	1.3012	0.000359653	-12.15	1.128	0.000430762	-14.1	1.45833	8.97224e-06
-12.1	1.3253	0.000282817	-12.15	1.152	0.000352743	-14.1	1.47917	6.73462e-06
-12.1	1.3494	0.000221445	-12.15	1.176	0.000287333	-14.1	1.5	5.04204e-06
-12.1	1.37349	0.000172729	-12.15	1.2	0.000232886	-14.1	1.52083	3.76503e-06
-12.1	1.39759	0.000134276	-12.15	1.224	0.000187874	-14.1	1.54167	2.80398e-06
-12.1	1.42169	0.00010407	-12.15	1.248	0.000150903	-14.1	1.5625	2.08253e-06
-12.1	1.44578	8.0443e-05	-12.15	1.272	0.000120722	-14.1	1.58333	1.54233e-06
-12.1	1.46988	6.20273e-05	-12.15	1.296	9.62238e-05	-14.1	1.60417	1.13891e-06
-12.1	1.49398	4.77173e-05	-12.15	1.32	7.64414e-05	-14.1	1.625	8.3846e-07
-12.1	1.51807	3.66263e-05	-12.15	1.344	6.05416e-05	-14.1	1.64583	6.15338e-07
-12.1	1.54217	2.80499e-05	-12.15	1.368	4.78151e-05	-14.1	1.66667	4.50133e-07
-12.1	1.56627	2.14317e-05	-12.15	1.392	3.76649e-05	-14.1	1.6875	3.28192e-07
-12.1	1.59036	1.63348e-05	-12.15	1.416	2.95944e-05	-14.1	1.70833	2.38475e-07
-12.1	1.61446	1.24175e-05	-12.15	1.44	2.31946e-05	-14.1	1.72917	1.72685e-07
-12.1	1.63855	9.41322e-06	-12.15	1.464	1.81314e-05	-14.1	1.75	1.24608e-07
-12.1	1.66265	7.1146e-06	-12.15	1.488	1.41346e-05	-14.1	1.77083	8.95967e-08
-12.1	1.68675	5.36033e-06	-12.15	1.512	1.09864e-05	-14.1	1.79167	6.41926e-08
-12.1	1.71084	4.02522e-06	-12.15	1.536	8.51234e-06	-14.1	1.8125	4.58263e-08
-12.1	1.73494	3.01217e-06	-12.15	1.56	6.57292e-06	-14.1	1.83333	3.25968e-08
-12.1	1.75904	2.24599e-06	-12.15	1.584	5.05692e-06	-14.1	1.85417	2.31028e-08
-12.1	1.78313	1.66849e-06	-12.15	1.608	3.87564e-06	-14.1	1.875	1.63149e-08
-12.1	1.80723	1.23479e-06	-12.15	1.632	2.9584e-06	-14.1	1.89583	1.14799e-08
-12.1	1.83133	9.10297e-07	-12.15	1.656	2.24892e-06	-14.1	1.91667	8.04876e-09
-12.1	1.85542	6.68454e-07	-12.15	1.68	1.70239e-06	-14.1	1.9375	5.62297e-09
-12.1	1.87952	4.88924e-07	-12.15	1.704	1.28321e-06	-14.1	1.95833	3.91431e-09
-12.1	1.90361	3.56191e-07	-12.15	1.728	9.63129e-07	-14.1	1.97917	2.71523e-09
-12.1	1.92771	2.58456e-07	-12.15	1.752	7.19842e-07	-14.1	2	1.87684e-09
-12.1	1.95181	1.86789e-07	-12.15	1.776	5.35771e-07	-14.1	2.02083	1.29278e-09
-12.1	1.9759	1.34455e-07	-12.15	1.8	3.97141e-07	-14.1	2.04167	8.87385e-10
-12.1	2	9.63966e-08	-12.15	1.824	2.93205e-07	-14.1	2.0625	6.07007e-10
-12.1	2.0241	6.88355e-08	-12.15	1.848	2.15625e-07	-14.1	2.08333	4.1379e-10
-12.1	2.04819	4.89589e-08	-12.15	1.872	1.57967e-07	-14.1	2.10417	2.8111e-10
-12.1	2.07229	3.46838e-08	-12.15	1.896	1.15296e-07	-14.1	2.125	1.90323e-10
-12.1	2.09639	2.44738e-08	-12.15	1.92	8.38436e-08	-14.1	2.14583	1.2842e-10
-12.1	2.12048	1.72013e-08	-12.15	1.944	6.07526e-08	-14.1	2.16667	8.6358e-11
-12.1	2.14458	1.20425e-08	-12.15	1.968	4.38651e-08	-14.1	2.1875	5.78774e-11
-12.1	2.16867	8.39795e-09	-12.15	1.992	3.15609e-08	-14.1	2.20833	3.86594e-11
-12.1	2.19277	5.8336e-09	-12.15	2.016	2.26289e-08	-14.1	2.22917	2.57363e-11
-12.1	2.21687	4.0366e-09	-12.15	2.04	1.61683e-08	-14.1	2.25	1.70759e-11
-12.1	2.24096	2.78238e-09	-12.15	2.064	1.15121e-08	-14.1	2.27083	1.12921e-11
-12.1	2.26506	1.91051e-09	-12.15	2.088	8.16813e-09	-14.1	2.29167	7.44245e-12
-12.1	2.28916	1.30684e-09	-12.15	2.112	5.77519e-09	-14.1	2.3125	4.88893e-12
-12.1	2.31325	8.90515e-10	-12.15	2.136	4.06887e-09	-14.1	2.33333	3.20088e-12
-12.1	2.33735	6.0453e-10	-12.15	2.16	2.8565e-09	-14.1	2.35417	2.08873e-12
-12.1	2.36145	4.08848e-10	-12.15	2.184	1.99819e-09	-14.1	2.375	1.35849e-12
-12.1	2.38554	2.75476e-10	-12.15	2.208	1.39274e-09	-14.1	2.39583	8.80626e-13
-12.1	2.40964	1.84924e-10	-12.15	2.232	9.67226e-10	-14.1	2.41667	5.68968e-13
-12.1	2.43374	1.23681e-10	-12.15	2.256	6.6927e-10	-14.1	2.4375	3.66392e-13
-12.1	2.45783	8.24186e-11	-12.15	2.28	4.61407e-10	-14.1	2.45833	2.35161e-13
-12.1	2.48193	5.47234e-11	-12.15	2.304	3.16938e-10	-14.1	2.47917	1.50435e-13
-12.1	2.50602	3.62045e-11	-12.15	2.328	2.16905e-10	-14.1	2.5	9.59162e-14
-12.1	2.53012	2.38674e-11	-12.15	2.352	1.47901e-10	-14.1	2.52083	6.09534e-14
-12.1	2.55422	1.56791e-11	-12.15	2.376	1.0048e-10	-14.1	2.54167	3.8607e-14
-12.1	2.57831	1.02642e-11	-12.15	2.4	6.80152e-11	-14.1	2.5625	2.43722e-14
-12.1	2.60241	6.69626e-12	-12.15	2.424	4.58724e-11	-14.1	2.58333	1.5335e-14
-12.1	2.62651	4.35377e-12	-12.15	2.448	3.08266e-11	-14.1	2.60417	9.61683e-15
-12.1	2.6506	2.82126e-12	-12.15	2.472	2.06414e-11	-14.1	2.625	6.0109e-15
-12.1	2.6747	1.82216e-12	-12.15	2.496	1.37721e-11	-14.1	2.64583	3.7446e-15
-12.1	2.6988	1.17304e-12	-12.15	2.52	9.15626e-12	-14.1	2.66667	2.32503e-15
-12.1	2.72289	7.5275e-13	-12.15	2.544	6.06607e-12	-14.1	2.6875	1.43882e-15
-12.1	2.74699	4.81525e-13	-12.15	2.568	4.00477e-12	-14.1	2.70833	8.87442e-16
-12.1	2.77108	3.07074e-13	-12.15	2.592	2.63476e-12	-14.1	2.72917	5.45541e-16
-12.1	2.79518	1.95229e-13	-12.15	2.616	1.72747e-12	-14.1	2.75	3.34247e-16
-12.1	2.81928	1.23752e-13	-12.15	2.64	1.12874e-12	-14.1	2.77083	2.04108e-16
-12.1	2.84337	7.82146e-14	-12.15	2.664	7.35025e-13	-14.1	2.79167	1.24223e-16
-12.1	2.86747	4.92922e-14	-12.15	2.688	4.77031e-13	-14.1	2.8125	7.53517e-17
-12.1	2.89157	3.09776e-14	-12.15	2.712	3.08558e-13	-14.1	2.83333	4.55547e-17
-12.1	2.91566	1.94143e-14	-12.15	2.736	1.98921e-13	-14.1	2.85417	2.74486e-17
-12.1	2.93976	1.21345e-14	-12.15	2.76	1.27817e-13	-14.1	2.875	1.64836e-17
-12.1	2.96386	7.56443e-15	-12.15	2.784	8.18585e-14	-14.1	2.89583	9.86577e-18
-12.1	2.98795	4.70331e-15	-12.15	2.808	5.22536e-14	-14.1	2.91667	5.8851e-18
-12.1	3.01205	2.91694e-15	-12.15	2.832	3.32468e-14	-14.1	2.9375	3.4988e-18
-12.1	3.03614	1.80453e-15	-12.15	2.856	2.10849e-14	-14.1	2.95833	2.07314e-18
-12.1	3.06024	1.11361e-15	-12.15	2.88	1.33287e-14	-14.1	2.97917	1.22427e-18
-12.1	3.08434	6.8557e-16	-12.15	2.904	8.39843e-15	-14.1	3	7.2056e-19
-12.1	3.10843	4.21046e-16	-12.15	2.928	5.27485e-15	-14.1	3.02083	4.22671e-19
-12.1	3.13253	2.57976e-16	-12.15	2.952	3.30238e-15	-14.1	3.04167	2.47101e-19
-12.1	3.15663	1.57691e-16	-12.15	2.976	2.06088e-15	-14.1	3.0625	1.43975e-19
-12.1	3.18072	9.6166e-17	-12.15	3	1.282e-15	-14.1	3.08333	8.36059e-20
-12.1	3.20482	5.85089e-17	-12.15	3.024	7.94945e-16	-14.1	3.10417	4.83867e-20
-12.1	3.22892	3.55148e-17	-12.15	3.048	4.91364e-16	-14.1	3.125	2.79097e-20
-12.1	3.25301	2.1507e-17	-12.15	3.072	3.02753e-16	-14.1	3.14583	1.60443e-20
-12.1	3.27711	1.29936e-17	-12.15	3.096	1.8595e-16	-14.1	3.16667	9.19235e-21
-12.1	3.3012	7.83154e-18	-12.15	3.12	1.13849e-16	-14.1	3.1875	5.24892e-21
-12.1	3.3253	4.70896e-18	-12.15	3.144	6.94843e-17	-14.1	3.20833	2.98711e-21
-12.1	3.3494	2.82457e-18	-12.15	3.168	4.22743e-17	-14.1	3.22917	1.69423e-21
-12.1	3.37349	1.6901e-18	-12.15	3.192	2.56388e-17	-14.1	3.25	9.57701e-22
-12.1	3.39759	1.00877e-18	-12.15	3.216	1.55009e-17	-14.1	3.27083	5.39544e-22
-12.1	3.42169	6.0058e-19	-12.15	3.24	9.34226e-18	-14.1	3.29167	3.02944e-22
-12.1	3.44578	3.56645e-19	-12.15	3.264	5.61293e-18	-14.1	3.3125	1.69526e-22
-12.1	3.46988	2.11236e-19	-12.15	3.288	3.3618e-18	-14.1	3.33333	9.45478e-23
-12.1	3.49398	1.24781e-19	-12.15	3.312	2.00724e-18	-14.1	3.35417	5.25539e-23
-12.1	3.51807	7.35126e-20	-12.15	3.336	1.19476e-18	-14.1	3.375	2.91138e-23
-12.1	3.54217	4.31902e-20	-12.15	3.36	7.08945e-19	-14.1	3.39583	1.60743e-23
-12.1	3.56627	2.53048e-20	-12.15	3.384	4.19374e-19	-14.1	3.41667	8.84516e-24
-12.1	3.59036	1.47842e-20	-12.15	3.408	2.47314e-19	-14.1	3.4375	4.85088e-24
-12.1	3.61446	8.61298e-21	-12.15	3.432	1.45398e-19	-14.1	3.45833	2.65141e-24
-12.1	3.63855	5.00324e-21	-12.15	3.456	8.52186e-20	-14.1	3.47917	1.44436e-24
-12.1	3.66265	2.89786e-21	-12.15	3.48	4.9794e-20	-14.1	3.5	7.84177e-25
-12.1	3.68675	1.67346e-21	-12.15	3.504	2.90061e-20	-14.1	3.52083	4.24322e-25
-12.1	3.71084	9.63507e-22	-12.15	3.528	1.68452e-20	-14.1	3.54167	2.28834e-25
-12.1	3.73494	5.53069e-22	-12.15	3.552	9.75293e-21	-14.1	3.5625	1.22995e-25
-12.1	3.75904	3.16503e-22	-12.15	3.576	5.62953e-21	-14.1	3.58333	6.58869e-26
-12.1	3.78313	1.80567e-22	-12.15	3.6	3.23958e-21	-14.1	3.60417	3.51766e-26
-12.1	3.80723	1.02696e-22	-12.15	3.624	1.8586e-21	-14.1	3.625	1.87177e-26
-12.1	3.83133	5.82248e-23	-12.15	3.648	1.06308e-21	-14.1	3.64583	9.9265e-27
-12.1	3.85542	3.29077e-23	-12.15	3.672	6.06219e-22	-14.1	3.66667	5.24667e-27
-12.1	3.87952	1.85401e-23	-12.15	3.696	3.44651e-22	-14.1	3.6875	2.76387e-27
-12.1	3.90361	1.04123e-23	-12.15	3.72	1.95351e-22	-14.1	3.70833	1.45109e-27
-12.1	3.92771	5.82894e-24	-12.15	3.744	1.10392e-22	-14.1	3.72917	7.5931e-28
-12.1	3.95181	3.25267e-24	-12.15	3.768	6.21941e-23	-14.1	3.75	3.95994e-28
-12.1	3.9759	1.80921e-24	-12.15	3.792	3.49341e-23	-14.1	3.77083	2.05828e-28
-12.1	4	1.00307e-24	-12.15	3.816	1.95631e-23	-14.1	3.79167	1.06627e-28
-12.1	4.0241	5.54329e-25	-12.15	3.84	1.09224e-23	-14.1	3.8125	5.50521e-29
-12.1	4.04819	3.05344e-25	-12.15	3.864	6.07973e-24	-14.1	3.83333	2.83289e-29
-12.1	4.07229	1.67646e-25	-12.15	3.888	3.37397e-24	-14.1	3.85417	1.45288e-29
-12.1	4.09639	9.17436e-26	-12.15	3.912	1.86676e-24	-14.1	3.875	7.42642e-30
-12.1	4.12048	5.00422e-26	-12.15	3.936	1.02973e-24	-14.1	3.89583	3.78334e-30
-12.1	4.14458	2.72064e-26	-12.15	3.96	5.663e-25	-14.1	3.91667	1.92096e-30
-12.1	4.16868	1.47427e-26	-12.15	3.984	3.10497e-25	-14.1	3.9375	9.72096e-31
-12.1	4.19277	7.96256e-27	-12.15	4.008	1.69729e-25	-14.1	3.95833	4.90284e-31
-12.1	4.21687	4.28645e-27	-12.15	4.032	9.24997e-26	-14.1	3.97917	2.46452e-31
-12.1	4.24096	2.2999e-27	-12.15	4.056	5.02586e-26	-14.1	4	1.23471e-31
-12.1	4.26506	1.22995e-27	-12.15	4.08	2.72248e-26	-14.1	4.02083	6.16521e-32
-12.1	4.28916	6.55583e-28	-12.15	4.104	1.47029e-26	-14.1	4.04167	3.06815e-32
-12.1	4.31325	3.48283e-28	-12.15	4.128	7.91631e-27	-14.1	4.0625	1.52179e-32
-12.1	4.33735	1.84417e-28	-12.15	4.152	4.24937e-27	-14.1	4.08333	7.52278e-33
-12.1	4.36145	9.7326e-29	-12.15	4.176	2.27408e-27	-14.1	4.10417	3.70639e-33
-12.1	4.38554	5.1194e-29	-12.15	4.2	1.21329e-27	-14.1	4.125	1.82e-33
-12.1	4.40964	2.68392e-29	-12.15	4.224	6.45363e-28	-14.1	4.14583	8.90721e-34
-12.1	4.43374	1.40243e-29	-12.15	4.248	3.4223e-28	-14.1	4.16667	4.34469e-34
-12.1	4.45783	7.30385e-30	-12.15	4.272	1.80929e-28	-14.1	4.1875	2.11215e-34
-12.1	4.48193	3.79125e-30	-12.15	4.296	9.5361e-29	-14.1	4.20833	1.02338e-34
-12.1	4.50602	1.96142e-30	-12.15	4.32	5.01079e-29	-14.1	4.22917	4.94195e-35
-12.1	4.53012	1.01139e-30	-12.15	4.344	2.62489e-29	-14.1	4.25	2.37853e-35
-12.1	4.55422	5.19789e-31	-12.15	4.368	1.37084e-29	-14.1	4.27083	1.14095e-35
-12.1	4.57831	2.66252e-31	-12.15	4.392	7.13726e-30	-14.1	4.29167	5.45472e-36
-12.1	4.60241	1.3593e-31	-12.15	4.416	3.7046e-30	-14.1	4.3125	2.59912e-36
-12.1	4.62651	6.9167e-32	-12.15	4.44	1.91698e-30	-14.1	4.33333	1.23432e-36
-12.1	4.6506	3.50784e-32	-12.15	4.464	9.88911e-31	-14.1	4.35417	5.84224e-37
-12.1	4.6747	1.77312e-32	-12.15	4.488	5.0858e-31	-14.1	4.375	2.75599e-37
-12.1	4.69879	8.93296e-33	-12.15	4.512	2.60749e-31	-14.1	4.39583	1.29576e-37
-12.1	4.72289	4.4855e-33	-12.15	4.536	1.33274e-31	-14.1	4.41667	6.07182e-38
-12.1	4.74699	2.24483e-33	-12.15	4.56	6.79088e-32	-14.1	4.4375	2.83571e-38
-12.1	4.77108	1.11973e-33	-12.15	4.584	3.44956e-32	-14.1	4.45833	1.31994e-38
-12.1	4.79518	5.56678e-34	-12.15	4.608	1.74685e-32	-14.1	4.47917	6.12339e-39
-12.1	4.81928	2.75836e-34	-12.15	4.632	8.81868e-33	-14.1	4.5	2.83125e-39
-12.1	4.84337	1.36225e-34	-12.15	4.656	4.43816e-33	-14.1	4.52083	1.30471e-39
-12.1	4.86747	6.70531e-35	-12.15	4.68	2.22666e-33	-14.1	4.54167	5.99234e-40
-12.1	4.89157	3.28958e-35	-12.15	4.704	1.11366e-33	-14.1	4.5625	2.74301e-40
-12.1	4.91566	1.60849e-35	-12.15	4.728	5.55265e-34	-14.1	4.58333	1.25143e-40
-12.1	4.93976	7.8389e-36	-12.15	4.752	2.75991e-34	-14.1	4.60417	5.69027e-41
-12.1	4.96385	3.80759e-36	-12.15	4.776	1.36752e-34	-14.1	4.625	2.57874e-41
-12.1	4.98795	1.84333e-36	-12.15	4.8	6.75487e-35	-14.1	4.64583	1.16474e-41
-12.1	5.01205	8.8943e-37	-12.15	4.824	3.32615e-35	-14.1	4.66667	5.24323e-42
-12.1	5.03615	4.2774e-37	-12.15	4.848	1.63271e-35	-14.1	4.6875	2.35243e-42
-12.1	5.06024	2.05024e-37	-12.15	4.872	7.98937e-36	-14.1	4.70833	1.05192e-42
-12.1	5.08434	9.79462e-38	-12.15	4.896	3.89722e-36	-14.1	4.72917	4.68807e-43
-12.1	5.10843	4.66367e-38	-12.15	4.92	1.8951e-36	-14.1	4.75	2.08235e-43
-12.1	5.13253	2.21322e-38	-12.15	4.944	9.1864e-37	-14.1	4.77083	9.21852e-44
-12.1	5.15663	1.04684e-38	-12.15	4.968	4.43906e-37	-14.1	4.79167	4.06739e-44
-12.1	5.18072	4.93507e-39	-12.15	4.992	2.1383e-37	-14.1	4.8125	1.78862e-44
-12.1	5.20482	2.3188e-39	-12.15	5.016	1.02677e-37	-14.1	4.83333	7.83911e-45
-12.1	5.22892	1.0859e-39	-12.15	5.04	4.91484e-38	-14.1	4.85417	3.42423e-45
-12.1	5.25301	5.06843e-40	-12.15	5.064	2.34515e-38	-14.1	4.875	1.49075e-45
-12.1	5.27711	2.35784e-40	-12.15	5.088	1.11547e-38	-14.1	4.89583	6.46838e-46
-12.1	5.30121	1.09323e-40	-12.15	5.112	5.28894e-39	-14.1	4.91667	2.79725e-46
-12.1	5.3253	5.05203e-41	-12.15	5.136	2.49978e-39	-14.1	4.9375	1.20563e-46
-12.1	5.3494	2.32689e-41	-12.15	5.16	1.17775e-39	-14.1	4.95833	5.17898e-47
-12.1	5.37349	1.06818e-41	-12.15	5.184	5.53128e-40	-14.1	4.97917	2.21728e-47
-12.1	5.39759	4.88729e-42	-12.15	5.208	2.58949e-40	-14.1	5	9.46111e-48
-12.1	5.42169	2.22868e-42	-12.15	5.232	1.20842e-40	-14.1	5.02083	4.02356e-48
-12.1	5.44578	1.01294e-42	-12.15	5.256	5.6213e-41	-14.1	5.04167	1.70539e-48
-12.1	5.46988	4.58856e-43	-12.15	5.28	2.60656e-41	-14.1	5.0625	7.20417e-49
-12.1	5.49398	2.07169e-43	-12.15	5.304	1.20478e-41	-14.1	5.08333	3.03312e-49
-12.1	5.51807	9.32243e-44	-12.15	5.328	5.55086e-42	-14.1	5.10417	1.27274e-49
-12.1	5.54217	4.18108e-44	-12.15	5.352	2.54929e-42	-14.1	5.125	5.32275e-50
-12.1	5.56626	1.86898e-44	-12.15	5.376	1.16704e-42	-14.1	5.14583	2.21859e-50
-12.1	5.59036	8.32672e-45	-12.15	5.4	5.32542e-43	-14.1	5.16667	9.21642e-51
-12.1	5.61446	3.69743e-45	-12.15	5.424	2.42229e-43	-14.1	5.1875	3.81586e-51
-12.1	5.63855	1.63637e-45	-12.15	5.448	1.09825e-43	-14.1	5.20833	1.57459e-51
-12.1	5.66265	7.21798e-46	-12.15	5.472	4.96335e-44	-14.1	5.22917	6.4757e-52
-12.1	5.68675	3.17326e-46	-12.15	5.496	2.23588e-44	-14.1	5.25	2.6543e-52
-12.1	5.71084	1.39044e-46	-12.15	5.52	1.00396e-44	-14.1	5.27083	1.08432e-52
-12.1	5.73494	6.07226e-47	-12.15	5.544	4.49348e-45	-14.1	5.29167	4.41475e-53
-12.1	5.75904	2.64304e-47	-12.15	5.568	2.00467e-45	-14.1	5.3125	1.79143e-53
-12.1	5.78313	1.1466e-47	-12.15	5.592	8.91444e-46	-14.1	5.33333	7.24497e-54
-12.1	5.80723	4.95762e-48	-12.15	5.616	3.95127e-46	-14.1	5.35417	2.92023e-54
-12.1	5.83132	2.13643e-48	-12.15	5.64	1.7457e-46	-14.1	5.375	1.17311e-54
-12.1	5.85542	9.17609e-49	-12.15	5.664	7.68761e-47	-14.1	5.39583	4.69681e-55
-12.1	5.87952	3.92808e-49	-12.15	5.688	3.37442e-47	-14.1	5.41667	1.87417e-55
-12.1	5.90361	1.67593e-49	-12.15	5.712	1.47636e-47	-14.1	5.4375	7.45346e-56
-12.1	5.92771	7.12664e-50	-12.15	5.736	6.43829e-48	-14.1	5.45833	2.95425e-56
-12.1	5.95181	3.02042e-50	-12.15	5.76	2.79854e-48	-14.1	5.47917	1.16702e-56
[truncated: 247,987+ more rows]

## Sheet: Figure 2a
Pt-Ru/RuO2						Pt/C						Ru/C						Ru/RuO2						RuO2
Potential	Current density	Current density	Current density	Mean current density	Error bar	Potential	Current density	Current density	Current density	Mean current density	Error bar	Potential	Current density	Current density	Current density	Mean current density	Error bar	Potential	Current density	Current density	Current density	Mean current density	Error bar	Potential	Current density	Current density	Mean current density	Error bar
0.147	-2.21173	-2.51224	-3.04082	-2.58827	0.41974	0.147	-0.88622	-0.89235	-0.85	-0.87117	0.02994	0.147	-21.4898	-17.2194	-16.6837	-16.9515	0.37881	0.147	-1.075	-1.2551	-1.31429	-1.2148	0.12463	0.147	-0.68878	-0.64235	-0.66556	0.03283
0.146	-2.27245	-2.53163	-3.0352	-2.6131	0.38785	0.146	-0.97551	-0.95	-0.92806	-0.93903	0.01551	0.146	-20.1378	-16.3061	-15.7551	-16.0306	0.38963	0.146	-1.08827	-1.26582	-1.32653	-1.22687	0.12382	0.146	-0.69184	-0.64541	-0.66862	0.03283
0.145	-2.22347	-2.46071	-2.93214	-2.53878	0.36073	0.145	-0.97704	-0.94388	-0.91939	-0.93163	0.01732	0.145	-18.8622	-15.4031	-14.8571	-15.1301	0.38602	0.145	-1.07755	-1.25357	-1.31327	-1.2148	0.12255	0.145	-0.68418	-0.63827	-0.66122	0.03247
0.144	-2.1648	-2.38622	-2.82194	-2.45765	0.33434	0.144	-0.97143	-0.93673	-0.90612	-0.92143	0.02165	0.144	-17.7041	-14.5714	-14.0306	-14.301	0.38241	0.144	-1.06786	-1.24184	-1.29847	-1.20272	0.12018	0.144	-0.67551	-0.63061	-0.65306	0.03175
0.143	-2.11122	-2.3148	-2.72551	-2.38384	0.31291	0.143	-0.96582	-0.92857	-0.89235	-0.91046	0.02561	0.143	-16.6735	-13.8418	-13.2551	-13.5485	0.41488	0.143	-1.05612	-1.23112	-1.28673	-1.19133	0.12035	0.143	-0.66633	-0.62194	-0.64413	0.03139
0.142	-2.06837	-2.25459	-2.63878	-2.32058	0.29087	0.142	-0.96173	-0.92296	-0.88163	-0.9023	0.02922	0.142	-15.7449	-13.1633	-12.5714	-12.8674	0.41849	0.142	-1.04745	-1.22194	-1.27653	-1.18197	0.11966	0.142	-0.65918	-0.61429	-0.63673	0.03175
0.141	-2.02755	-2.19796	-2.56429	-2.26327	0.27426	0.141	-0.95612	-0.91684	-0.87092	-0.89388	0.03247	0.141	-14.8929	-12.5408	-11.949	-12.2449	0.41849	0.141	-1.03878	-1.21327	-1.26633	-1.17279	0.11905	0.141	-0.65204	-0.60714	-0.62959	0.03175
0.14	-1.99388	-2.15051	-2.5	-2.2148	0.25911	0.14	-0.95102	-0.91327	-0.86378	-0.88852	0.03499	0.14	-14.1326	-11.9694	-11.3826	-11.676	0.41488	0.14	-1.03163	-1.20561	-1.25867	-1.16531	0.11877	0.14	-0.64541	-0.60204	-0.62372	0.03067
0.139	-1.96429	-2.1102	-2.44286	-2.17245	0.24528	0.139	-0.94796	-0.90867	-0.85765	-0.88316	0.03608	0.139	-13.4643	-11.4388	-10.8571	-11.148	0.41128	0.139	-1.02551	-1.19847	-1.25102	-1.15833	0.11799	0.139	-0.64082	-0.59745	-0.61913	0.03067
0.138	-1.93367	-2.07092	-2.39286	-2.13248	0.2357	0.138	-0.94235	-0.90357	-0.84949	-0.87653	0.03824	0.138	-12.8418	-10.949	-10.3775	-10.6633	0.40406	0.138	-1.01939	-1.19133	-1.24337	-1.15136	0.11722	0.138	-0.63418	-0.59133	-0.61276	0.0303
0.137	-1.91378	-2.04082	-2.35102	-2.10187	0.22493	0.137	-0.94031	-0.90153	-0.84541	-0.87347	0.03968	0.137	-12.2602	-10.5051	-9.91837	-10.2117	0.41488	0.137	-1.01429	-1.1852	-1.23622	-1.14524	0.11624	0.137	-0.62959	-0.58571	-0.60765	0.03103
0.136	-1.89337	-2.01276	-2.31224	-2.07279	0.2158	0.136	-0.93724	-0.89796	-0.84082	-0.86939	0.04041	0.136	-11.7296	-10.0969	-9.4949	-9.79592	0.42571	0.136	-1.0102	-1.17908	-1.23163	-1.14031	0.11569	0.136	-0.625	-0.58265	-0.60383	0.02994
0.135	-1.87449	-1.98622	-2.27755	-2.04609	0.20809	0.135	-0.93469	-0.89337	-0.8352	-0.86429	0.04113	0.135	-11.2296	-9.70408	-9.10204	-9.40306	0.42571	0.135	-1.00612	-1.17347	-1.22602	-1.1352	0.11483	0.135	-0.62143	-0.57857	-0.6	0.0303
0.134	-1.86378	-1.96684	-2.24898	-2.02653	0.19942	0.134	-0.93316	-0.89235	-0.83367	-0.86301	0.04149	0.134	-10.7806	-9.35204	-8.75	-9.05102	0.42571	0.134	-1.00306	-1.17143	-1.22347	-1.13265	0.11521	0.134	-0.61684	-0.57449	-0.59566	0.02994
0.133	-1.84847	-1.9449	-2.22296	-2.00544	0.19445	0.133	-0.9301	-0.89082	-0.82959	-0.8602	0.04329	0.133	-10.3571	-9.02551	-8.41837	-8.72194	0.42931	0.133	-0.99898	-1.16633	-1.21735	-1.12755	0.11423	0.133	-0.61276	-0.57041	-0.59158	0.02994
0.132	-1.83673	-1.92806	-2.19847	-1.98776	0.18811	0.132	-0.92755	-0.88929	-0.82806	-0.85867	0.04329	0.132	-9.95918	-8.70918	-8.10204	-8.40561	0.42931	0.132	-0.99643	-1.16224	-1.21276	-1.12381	0.11317	0.132	-0.60918	-0.56633	-0.58776	0.0303
0.131	-1.82755	-1.91378	-2.17908	-1.97347	0.18321	0.131	-0.92704	-0.88827	-0.82704	-0.85765	0.04329	0.131	-9.59184	-8.42857	-7.80102	-8.1148	0.44375	0.131	-0.99337	-1.15918	-1.20867	-1.12041	0.11277	0.131	-0.60612	-0.56378	-0.58495	0.02994
0.13	-1.81633	-1.9	-2.16122	-1.95918	0.1799	0.13	-0.92245	-0.88622	-0.82245	-0.85434	0.0451	0.13	-9.2398	-8.15306	-7.52041	-7.83673	0.44735	0.13	-0.99082	-1.15561	-1.20561	-1.11735	0.11239	0.13	-0.60306	-0.55969	-0.58138	0.03067
0.129	-1.81224	-1.89082	-2.14541	-1.94949	0.17416	0.129	-0.92143	-0.88367	-0.8199	-0.85179	0.0451	0.129	-8.92857	-7.89286	-7.2602	-7.57653	0.44735	0.129	-0.9898	-1.15357	-1.20357	-1.11565	0.11182	0.129	-0.59949	-0.55663	-0.57806	0.0303
0.128	-1.80765	-1.87959	-2.13265	-1.93997	0.1707	0.128	-0.92245	-0.88163	-0.81735	-0.84949	0.04546	0.128	-8.63265	-7.65306	-7.03061	-7.34184	0.44014	0.128	-0.98571	-1.15102	-1.20102	-1.11259	0.11268	0.128	-0.59796	-0.55408	-0.57602	0.03103
0.127	-1.80561	-1.87245	-2.12041	-1.93282	0.16586	0.127	-0.92092	-0.88061	-0.81531	-0.84796	0.04618	0.127	-8.35714	-7.43367	-6.81122	-7.12245	0.44014	0.127	-0.98316	-1.14796	-1.19694	-1.10935	0.11199	0.127	-0.5949	-0.55051	-0.5727	0.03139
0.126	-1.80612	-1.86786	-2.11531	-1.92976	0.16362	0.126	-0.91837	-0.88112	-0.81531	-0.84821	0.04654	0.126	-8.09184	-7.22449	-6.58673	-6.90561	0.45096	0.126	-0.98214	-1.14796	-1.19439	-1.10816	0.11158	0.126	-0.59133	-0.54745	-0.56939	0.03103
0.125	-1.80408	-1.86327	-2.10663	-1.92466	0.16035	0.125	-0.91786	-0.8801	-0.81327	-0.84668	0.04726	0.125	-7.84184	-7.02551	-6.37755	-6.70153	0.45818	0.125	-0.98112	-1.14643	-1.19082	-1.10612	0.1105	0.125	-0.59031	-0.54541	-0.56786	0.03175
0.124	-1.80408	-1.85867	-2.10051	-1.92109	0.15776	0.124	-0.91531	-0.87857	-0.81122	-0.8449	0.04762	0.124	-7.61224	-6.82653	-6.18878	-6.50765	0.45096	0.124	-0.9801	-1.14541	-1.19031	-1.10527	0.1107	0.124	-0.58827	-0.54235	-0.56531	0.03247
0.123	-1.8051	-1.85816	-2.09796	-1.92041	0.15604	0.123	-0.9148	-0.87704	-0.81173	-0.84439	0.04618	0.123	-7.39286	-6.64796	-6.02041	-6.33418	0.44375	0.123	-0.97806	-1.14133	-1.19031	-1.10323	0.11113	0.123	-0.58622	-0.5398	-0.56301	0.03283
0.122	-1.80255	-1.85153	-2.09082	-1.91497	0.15425	0.122	-0.91173	-0.87449	-0.80663	-0.84056	0.04798	0.122	-7.17857	-6.47449	-5.86224	-6.16837	0.43292	0.122	-0.97449	-1.13878	-1.18827	-1.10051	0.11191	0.122	-0.58367	-0.53724	-0.56046	0.03283
0.121	-1.81071	-1.85612	-2.09439	-1.92041	0.15237	0.121	-0.91327	-0.87602	-0.80663	-0.84133	0.04906	0.121	-6.98469	-6.31122	-5.70918	-6.0102	0.42571	0.121	-0.97347	-1.13827	-1.18622	-1.09932	0.1116	0.121	-0.58214	-0.53571	-0.55893	0.03283
0.12	-1.81531	-1.85867	-2.09439	-1.92279	0.15018	0.12	-0.91173	-0.87602	-0.80612	-0.84107	0.04943	0.12	-6.79592	-6.15816	-5.56122	-5.85969	0.4221	0.12	-0.97245	-1.13724	-1.18571	-1.09847	0.1118	0.12	-0.5801	-0.53316	-0.55663	0.03319
0.119	-1.82041	-1.86071	-2.09592	-1.92568	0.1488	0.119	-0.90969	-0.87449	-0.80561	-0.84005	0.0487	0.119	-6.61735	-6.02551	-5.42347	-5.72449	0.42571	0.119	-0.97143	-1.1352	-1.18469	-1.09711	0.11162	0.119	-0.57755	-0.52959	-0.55357	0.03391
0.118	-1.83316	-1.86837	-2.10255	-1.93469	0.14643	0.118	-0.91276	-0.87398	-0.80612	-0.84005	0.04798	0.118	-6.45408	-5.88265	-5.29592	-5.58929	0.41488	0.118	-0.97143	-1.13469	-1.18061	-1.09558	0.10994	0.118	-0.57704	-0.52806	-0.55255	0.03463
0.117	-1.84082	-1.87296	-2.10663	-1.94014	0.14508	0.117	-0.9102	-0.875	-0.8051	-0.84005	0.04943	0.117	-6.30612	-5.7449	-5.16837	-5.45663	0.40767	0.117	-0.96939	-1.13265	-1.1801	-1.09405	0.11053	0.117	-0.575	-0.52602	-0.55051	0.03463
0.116	-1.85204	-1.88265	-2.11684	-1.95051	0.14485	0.116	-0.90765	-0.87194	-0.80357	-0.83776	0.04834	0.116	-6.16837	-5.63265	-5.05867	-5.34566	0.40586	0.116	-0.96786	-1.13163	-1.17806	-1.09252	0.11043	0.116	-0.57296	-0.52551	-0.54923	0.03355
0.115	-1.8699	-1.89898	-2.12755	-1.96548	0.14111	0.115	-0.90918	-0.87449	-0.80459	-0.83954	0.04943	0.115	-6.04082	-5.51531	-4.95816	-5.23673	0.39396	0.115	-0.96684	-1.13214	-1.17653	-1.09184	0.1105	0.115	-0.57245	-0.52347	-0.54796	0.03463
0.114	-1.88673	-1.91429	-2.14235	-1.98112	0.1403	0.114	-0.9102	-0.87245	-0.80408	-0.83827	0.04834	0.114	-5.90816	-5.39796	-4.86327	-5.13061	0.37809	0.114	-0.96531	-1.13214	-1.17551	-1.09099	0.11098	0.114	-0.5699	-0.52245	-0.54617	0.03355
0.113	-1.91582	-1.93776	-2.16633	-2.00663	0.13873	0.113	-0.91071	-0.87347	-0.80408	-0.83878	0.04906	0.113	-5.78571	-5.30102	-4.76429	-5.03265	0.37953	0.113	-0.9648	-1.13214	-1.17398	-1.09031	0.11069	0.113	-0.56786	-0.52041	-0.54413	0.03355
0.112	-1.94949	-1.96684	-2.1898	-2.03537	0.13401	0.112	-0.91071	-0.87296	-0.80408	-0.83852	0.0487	0.112	-5.66837	-5.19898	-4.66786	-4.93342	0.37556	0.112	-0.96684	-1.13112	-1.17398	-1.09065	0.10934	0.112	-0.56735	-0.51837	-0.54286	0.03463
0.111	-1.98622	-1.99898	-2.22245	-2.06922	0.13286	0.111	-0.90969	-0.87245	-0.80408	-0.83827	0.04834	0.111	-5.55612	-5.11224	-4.58367	-4.84796	0.37376	0.111	-0.9648	-1.1301	-1.17398	-1.08963	0.11031	0.111	-0.56531	-0.51684	-0.54107	0.03427
0.11	-2.02857	-2.03571	-2.2602	-2.10816	0.13172	0.11	-0.91071	-0.87347	-0.80561	-0.83954	0.04798	0.11	-5.44898	-5.02296	-4.49898	-4.76097	0.37051	0.11	-0.96378	-1.1301	-1.17296	-1.08895	0.1105	0.11	-0.5648	-0.51582	-0.54031	0.03463
0.109	-2.06429	-2.06429	-2.2949	-2.14116	0.13314	0.109	-0.90969	-0.87398	-0.80561	-0.8398	0.04834	0.109	-5.34184	-4.92449	-4.42245	-4.67347	0.355	0.109	-0.96327	-1.1301	-1.17143	-1.08827	0.11021	0.109	-0.56327	-0.51531	-0.53929	0.03391
0.108	-2.10255	-2.09541	-2.33316	-2.17704	0.13525	0.108	-0.91173	-0.87296	-0.80714	-0.84005	0.04654	0.108	-5.2551	-4.84439	-4.34133	-4.59286	0.35572	0.108	-0.96276	-1.12908	-1.17194	-1.08793	0.1105	0.108	-0.56071	-0.51327	-0.53699	0.03355
0.107	-2.13265	-2.12245	-2.37092	-2.20867	0.1406	0.107	-0.91276	-0.87347	-0.80816	-0.84082	0.04618	0.107	-5.16327	-4.76735	-4.26837	-4.51786	0.35283	0.107	-0.96224	-1.12908	-1.17143	-1.08759	0.11059	0.107	-0.5602	-0.51173	-0.53597	0.03427
0.106	-2.15255	-2.1398	-2.39898	-2.23044	0.1461	0.106	-0.91071	-0.87245	-0.80459	-0.83852	0.04798	0.106	-5.075	-4.69847	-4.19184	-4.44515	0.35824	0.106	-0.96276	-1.12755	-1.17041	-1.0869	0.10963	0.106	-0.5602	-0.51122	-0.53571	0.03463
0.105	-2.17551	-2.16071	-2.42806	-2.25476	0.15026	0.105	-0.91276	-0.87449	-0.80663	-0.84056	0.04798	0.105	-4.99439	-4.6398	-4.12959	-4.38469	0.36077	0.105	-0.96327	-1.12806	-1.17092	-1.08741	0.10963	0.105	-0.55918	-0.51071	-0.53495	0.03427
0.104	-2.18827	-2.175	-2.45357	-2.27228	0.15714	0.104	-0.91378	-0.87398	-0.80765	-0.84082	0.0469	0.104	-4.9148	-4.58061	-4.06531	-4.32296	0.36438	0.104	-0.96327	-1.12908	-1.1699	-1.08741	0.10944	0.104	-0.55816	-0.50974	-0.53395	0.03424
0.103	-2.19796	-2.18622	-2.47245	-2.28554	0.16197	0.103	-0.91122	-0.87398	-0.80663	-0.84031	0.04762	0.103	-4.83827	-4.51633	-4.00663	-4.26148	0.36041	0.103	-0.96276	-1.12755	-1.16939	-1.08656	0.10924	0.103	-0.55714	-0.50862	-0.53288	0.03431
0.102	-2.2148	-2.20153	-2.4949	-2.30374	0.16568	0.102	-0.91224	-0.87551	-0.80918	-0.84235	0.0469	0.102	-4.76582	-4.45969	-3.95255	-4.20612	0.3586	0.102	-0.96327	-1.12653	-1.16939	-1.08639	0.10876	0.102	-0.5551	-0.50801	-0.53156	0.0333
0.101	-2.22347	-2.21276	-2.51173	-2.31599	0.16961	0.101	-0.91276	-0.87551	-0.8102	-0.84286	0.04618	0.101	-4.69439	-4.40765	-3.89439	-4.15102	0.36293	0.101	-0.96378	-1.12908	-1.16888	-1.08724	0.10876	0.101	-0.55561	-0.50776	-0.53168	0.03384
0.1	-2.23571	-2.225	-2.52908	-2.32993	0.17255	0.1	-0.91378	-0.87551	-0.80969	-0.8426	0.04654	0.1	-4.62653	-4.36224	-3.84031	-4.10128	0.36907	0.1	-0.96327	-1.12959	-1.17041	-1.08776	0.10973	0.1	-0.55459	-0.50643	-0.53051	0.03406
0.099	-2.24898	-2.2398	-2.54949	-2.34609	0.17621	0.099	-0.91582	-0.87704	-0.81173	-0.84439	0.04618	0.099	-4.56582	-4.31888	-3.79643	-4.05765	0.36943	0.099	-0.96276	-1.12959	-1.16939	-1.08724	0.10963	0.099	-0.55459	-0.50474	-0.52967	0.03525
0.098	-2.25714	-2.25102	-2.56633	-2.35816	0.1803	0.098	-0.91429	-0.87653	-0.81122	-0.84388	0.04618	0.098	-4.50204	-4.27347	-3.74745	-4.01046	0.37195	0.098	-0.96173	-1.12755	-1.16735	-1.08554	0.10905	0.098	-0.55459	-0.5052	-0.5299	0.03492
0.097	-2.2699	-2.26684	-2.58571	-2.37415	0.18323	0.097	-0.91786	-0.87755	-0.81276	-0.84515	0.04582	0.097	-4.45102	-4.23163	-3.70714	-3.96939	0.37087	0.097	-0.96276	-1.12806	-1.1699	-1.0869	0.10953	0.097	-0.55408	-0.50393	-0.52901	0.03546
0.096	-2.2801	-2.27806	-2.60153	-2.38656	0.18617	0.096	-0.91735	-0.87806	-0.81327	-0.84566	0.04582	0.096	-4.39541	-4.18776	-3.66939	-3.92857	0.36654	0.096	-0.96224	-1.12755	-1.17092	-1.0869	0.11011	0.096	-0.55357	-0.50316	-0.52837	0.03564
0.095	-2.29337	-2.29337	-2.61837	-2.4017	0.18764	0.095	-0.91939	-0.87857	-0.81378	-0.84617	0.04582	0.095	-4.34439	-4.14694	-3.63112	-3.88903	0.36474	0.095	-0.96173	-1.12806	-1.17092	-1.0869	0.1105	0.095	-0.55153	-0.50449	-0.52801	0.03326
0.094	-2.30765	-2.3102	-2.64031	-2.41939	0.19133	0.094	-0.92092	-0.88061	-0.81582	-0.84821	0.04582	0.094	-4.29847	-4.1051	-3.60102	-3.85306	0.35644	0.094	-0.96276	-1.12959	-1.17041	-1.08759	0.11002	0.094	-0.55204	-0.50408	-0.52806	0.03391
0.093	-2.3148	-2.31939	-2.64949	-2.42789	0.19192	0.093	-0.92041	-0.88163	-0.81633	-0.84898	0.04618	0.093	-4.24949	-4.06735	-3.56224	-3.8148	0.35716	0.093	-0.96276	-1.12857	-1.17041	-1.08724	0.10982	0.093	-0.55204	-0.50163	-0.52684	0.03564
0.092	-2.32857	-2.33265	-2.66633	-2.44252	0.19384	0.092	-0.92092	-0.88112	-0.81633	-0.84872	0.04582	0.092	-4.20816	-4.0551	-3.53469	-3.7949	0.36798	0.092	-0.96224	-1.12806	-1.17092	-1.08707	0.11021	0.092	-0.55153	-0.50179	-0.52666	0.03517
0.091	-2.3398	-2.34337	-2.68622	-2.45646	0.19899	0.091	-0.92296	-0.88163	-0.81837	-0.85	0.04474	0.091	-4.16684	-4.02347	-3.5051	-3.76429	0.36654	0.091	-0.96276	-1.12908	-1.16939	-1.08707	0.10953	0.091	-0.55204	-0.50066	-0.52635	0.03633
0.09	-2.34286	-2.35	-2.69286	-2.4619	0.20004	0.09	-0.92245	-0.88112	-0.81735	-0.84923	0.0451	0.09	-4.125	-3.98571	-3.47908	-3.7324	0.35824	0.09	-0.96276	-1.12755	-1.1699	-1.08673	0.10944	0.09	-0.55102	-0.50102	-0.52602	0.03536
0.089	-2.35612	-2.36378	-2.71122	-2.47704	0.20285	0.089	-0.925	-0.88469	-0.81939	-0.85204	0.04618	0.089	-4.09133	-3.95663	-3.45816	-3.7074	0.35247	0.089	-0.96378	-1.12959	-1.16735	-1.0869	0.10829	0.089	-0.55153	-0.50092	-0.52622	0.03579
0.088	-2.36378	-2.37143	-2.72347	-2.48622	0.2055	0.088	-0.92653	-0.88622	-0.82092	-0.85357	0.04618	0.088	-4.05765	-3.92551	-3.43367	-3.67959	0.34778	0.088	-0.96327	-1.13061	-1.17143	-1.08844	0.1103	0.088	-0.55	-0.50087	-0.52543	0.03474
0.087	-2.36531	-2.37857	-2.72959	-2.49116	0.2066	0.087	-0.92602	-0.88469	-0.82143	-0.85306	0.04474	0.087	-4.025	-3.89337	-3.40459	-3.64898	0.34562	0.087	-0.96327	-1.13061	-1.17092	-1.08827	0.11011	0.087	-0.54898	-0.49954	-0.52426	0.03496
0.086	-2.37857	-2.39031	-2.74439	-2.50442	0.2079	0.086	-0.92908	-0.88571	-0.82449	-0.8551	0.04329	0.086	-3.99184	-3.87296	-3.3801	-3.62653	0.3485	0.086	-0.9648	-1.13163	-1.17092	-1.08912	0.10944	0.086	-0.55051	-0.50015	-0.52533	0.03561
0.085	-2.38061	-2.39439	-2.75255	-2.50918	0.21087	0.085	-0.92908	-0.8852	-0.82449	-0.85485	0.04293	0.085	-3.95765	-3.84541	-3.3551	-3.60026	0.3467	0.085	-0.96378	-1.13265	-1.17245	-1.08963	0.11079	0.085	-0.55	-0.49903	-0.52452	0.03604
0.084	-2.38571	-2.40051	-2.75969	-2.51531	0.21178	0.084	-0.9301	-0.88469	-0.82551	-0.8551	0.04185	0.084	-3.9301	-3.82143	-3.33418	-3.57781	0.34453	0.084	-0.96429	-1.13214	-1.17347	-1.08997	0.11079	0.084	-0.54949	-0.50046	-0.52497	0.03467
0.083	-2.39286	-2.40867	-2.77245	-2.52466	0.21474	0.083	-0.93214	-0.88827	-0.82857	-0.85842	0.04221	0.083	-3.89949	-3.79949	-3.31582	-3.55765	0.34201	0.083	-0.96378	-1.13316	-1.17347	-1.09014	0.11127	0.083	-0.54949	-0.50148	-0.52548	0.03395
0.082	-2.39388	-2.41327	-2.77704	-2.52806	0.21584	0.082	-0.93418	-0.88929	-0.82755	-0.85842	0.04365	0.082	-3.87398	-3.77857	-3.29898	-3.53878	0.33912	0.082	-0.96276	-1.13214	-1.17245	-1.08912	0.11127	0.082	-0.54898	-0.50041	-0.52469	0.03435
0.081	-2.40102	-2.42194	-2.7898	-2.53759	0.21867	0.081	-0.93469	-0.8898	-0.8301	-0.85995	0.04221	0.081	-3.85306	-3.76276	-3.2852	-3.52398	0.33768	0.081	-0.96429	-1.13418	-1.17347	-1.09065	0.11118	0.081	-0.54949	-0.50122	-0.52536	0.03413
0.08	-2.40306	-2.42602	-2.79541	-2.5415	0.22019	0.08	-0.93571	-0.89031	-0.83163	-0.86097	0.04149	0.08	-3.82602	-3.73673	-3.26786	-3.5023	0.33155	0.08	-0.9648	-1.13673	-1.17449	-1.09201	0.11177	0.08	-0.55	-0.50184	-0.52592	0.03406
0.079	-2.41071	-2.43112	-2.80153	-2.54779	0.21998	0.079	-0.93622	-0.89235	-0.83214	-0.86224	0.04257	0.079	-3.80408	-3.70969	-3.25255	-3.48112	0.32325	0.079	-0.9648	-1.13571	-1.17398	-1.0915	0.11138	0.079	-0.55	-0.50347	-0.52673	0.0329
0.078	-2.41837	-2.44031	-2.81276	-2.55714	0.22164	0.078	-0.9398	-0.8949	-0.83469	-0.8648	0.04257	0.078	-3.78061	-3.68776	-3.24133	-3.46454	0.31567	0.078	-0.96633	-1.13571	-1.17398	-1.09201	0.11051	0.078	-0.54949	-0.50209	-0.52579	0.03352
0.077	-2.41888	-2.44133	-2.81122	-2.55714	0.22033	0.077	-0.93929	-0.89388	-0.8352	-0.86454	0.04149	0.077	-3.75153	-3.66582	-3.22806	-3.44694	0.30954	0.077	-0.96633	-1.1352	-1.17449	-1.09201	0.1106	0.077	-0.55051	-0.50189	-0.5262	0.03438
0.076	-2.42857	-2.45204	-2.82449	-2.56837	0.22212	0.076	-0.94184	-0.89592	-0.83724	-0.86658	0.04149	0.076	-3.72908	-3.65816	-3.21429	-3.43622	0.31387	0.076	-0.96684	-1.13622	-1.17551	-1.09286	0.11089	0.076	-0.55051	-0.50245	-0.52648	0.03398
0.075	-2.4398	-2.46071	-2.83418	-2.57823	0.22191	0.075	-0.94439	-0.89898	-0.83929	-0.86913	0.04221	0.075	-3.71378	-3.65459	-3.20255	-3.42857	0.31964	0.075	-0.96735	-1.13776	-1.17653	-1.09388	0.11128	0.075	-0.55051	-0.50296	-0.52673	0.03362
0.074	-2.43776	-2.46122	-2.83724	-2.57874	0.22418	0.074	-0.94337	-0.89847	-0.83776	-0.86811	0.04293	0.074	-3.69694	-3.6398	-3.18878	-3.41429	0.31892	0.074	-0.96735	-1.13724	-1.17755	-1.09405	0.11156	0.074	-0.55102	-0.50276	-0.52689	0.03413
0.073	-2.44694	-2.47092	-2.84898	-2.58895	0.22552	0.073	-0.94592	-0.90102	-0.84031	-0.87066	0.04293	0.073	-3.67959	-3.63163	-3.18112	-3.40638	0.31856	0.073	-0.96837	-1.13878	-1.17755	-1.0949	0.11128	0.073	-0.55204	-0.50556	-0.5288	0.03287
0.072	-2.45204	-2.47602	-2.8551	-2.59439	0.2261	0.072	-0.94796	-0.90255	-0.84184	-0.87219	0.04293	0.072	-3.66327	-3.62704	-3.1699	-3.39847	0.32325	0.072	-0.96939	-1.14031	-1.17857	-1.09609	0.11138	0.072	-0.55255	-0.50444	-0.52849	0.03402
0.071	-2.45765	-2.47908	-2.86224	-2.59966	0.22766	0.071	-0.94796	-0.90306	-0.84286	-0.87296	0.04257	0.071	-3.64847	-3.60867	-3.1602	-3.38444	0.31712	0.071	-0.9699	-1.13878	-1.17908	-1.09592	0.11098	0.071	-0.55357	-0.50474	-0.52916	0.03453
0.07	-2.47041	-2.49031	-2.87347	-2.61139	0.22718	0.07	-0.95255	-0.90612	-0.84592	-0.87602	0.04257	0.07	-3.63673	-3.59388	-3.15255	-3.37321	0.31206	0.07	-0.97092	-1.13878	-1.17908	-1.09626	0.1104	0.07	-0.55306	-0.50622	-0.52964	0.03312
0.069	-2.47449	-2.49388	-2.87806	-2.61548	0.22761	0.069	-0.95306	-0.90459	-0.84592	-0.87526	0.04149	0.069	-3.62041	-3.57704	-3.13776	-3.3574	0.31062	0.069	-0.97041	-1.14082	-1.17959	-1.09694	0.11128	0.069	-0.55357	-0.5076	-0.53059	0.03251
0.068	-2.48163	-2.50408	-2.88827	-2.62466	0.22856	0.068	-0.95357	-0.90612	-0.84847	-0.8773	0.04077	0.068	-3.60714	-3.56429	-3.13214	-3.34821	0.30557	0.068	-0.97143	-1.14337	-1.1801	-1.0983	0.1114	0.068	-0.55306	-0.5073	-0.53018	0.03236
0.067	-2.48878	-2.51276	-2.89898	-2.6335	0.23022	0.067	-0.9551	-0.90867	-0.85153	-0.8801	0.04041	0.067	-3.59337	-3.55459	-3.12092	-3.33776	0.30665	0.067	-0.97143	-1.14388	-1.1801	-1.09847	0.1115	0.067	-0.5551	-0.50908	-0.53209	0.03254
0.066	-2.49184	-2.51582	-2.90459	-2.63741	0.23169	0.066	-0.95561	-0.90765	-0.85102	-0.87934	0.04005	0.066	-3.58265	-3.54439	-3.11173	-3.32806	0.30593	0.066	-0.97092	-1.14439	-1.1801	-1.09847	0.1119	0.066	-0.5551	-0.50944	-0.53227	0.03229
0.065	-2.50204	-2.52602	-2.91582	-2.64796	0.23228	0.065	-0.95816	-0.90969	-0.85357	-0.88163	0.03968	0.065	-3.57041	-3.53929	-3.10816	-3.32372	0.30485	0.065	-0.97245	-1.14439	-1.17959	-1.09881	0.11084	0.065	-0.55561	-0.5102	-0.53291	0.03211
0.064	-2.50918	-2.53214	-2.925	-2.65544	0.23373	0.064	-0.95918	-0.91173	-0.85459	-0.88316	0.04041	0.064	-3.55612	-3.52653	-3.10204	-3.31429	0.30016	0.064	-0.97551	-1.1449	-1.18163	-1.10068	0.10995	0.064	-0.55612	-0.51071	-0.53342	0.03211
0.063	-2.51633	-2.5398	-2.93265	-2.66293	0.23389	0.063	-0.9602	-0.91276	-0.85612	-0.88444	0.04005	0.063	-3.54643	-3.51122	-3.09541	-3.30332	0.29403	0.063	-0.97449	-1.14439	-1.18418	-1.10102	0.11137	0.063	-0.55765	-0.50964	-0.53365	0.03395
0.062	-2.52602	-2.54898	-2.94592	-2.67364	0.23608	0.062	-0.96276	-0.91531	-0.85867	-0.88699	0.04005	0.062	-3.53827	-3.50969	-3.09082	-3.30026	0.29619	0.062	-0.97551	-1.14694	-1.18367	-1.10204	0.11111	0.062	-0.55765	-0.51327	-0.53546	0.03139
0.061	-2.52653	-2.55051	-2.94898	-2.67534	0.23728	0.061	-0.96327	-0.91735	-0.85918	-0.88827	0.04113	0.061	-3.53112	-3.49847	-3.07908	-3.28878	0.29655	0.061	-0.97551	-1.14796	-1.18316	-1.10221	0.11113	0.061	-0.55816	-0.51378	-0.53597	0.03139
0.06	-2.53929	-2.56224	-2.96173	-2.68776	0.23755	0.06	-0.96582	-0.9199	-0.86173	-0.89082	0.04113	0.06	-3.52449	-3.49235	-3.07245	-3.2824	0.29691	0.06	-0.97551	-1.14745	-1.18469	-1.10255	0.11159	0.06	-0.55918	-0.5148	-0.53699	0.03139
0.059	-2.54949	-2.57449	-2.97653	-2.70017	0.23966	0.059	-0.96786	-0.92041	-0.86429	-0.89235	0.03968	0.059	-3.51939	-3.48929	-3.06939	-3.27934	0.29691	0.059	-0.97602	-1.14745	-1.18673	-1.1034	0.11205	0.059	-0.56071	-0.51582	-0.53827	0.03175
0.058	-2.54745	-2.57296	-2.97551	-2.69864	0.24012	0.058	-0.96735	-0.91888	-0.86429	-0.89158	0.0386	0.058	-3.50867	-3.47908	-3.06276	-3.27092	0.29439	0.058	-0.97704	-1.14745	-1.18469	-1.10306	0.11071	0.058	-0.56173	-0.51735	-0.53954	0.03139
0.057	-2.56071	-2.58673	-2.99235	-2.71327	0.24204	0.057	-0.97092	-0.92143	-0.86684	-0.89413	0.0386	0.057	-3.5051	-3.47755	-3.06684	-3.27219	0.29042	0.057	-0.97704	-1.14949	-1.18724	-1.10459	0.11206	0.057	-0.56276	-0.5199	-0.54133	0.0303
0.056	-2.56327	-2.59337	-3.00051	-2.71905	0.24422	0.056	-0.97194	-0.92347	-0.86939	-0.89643	0.03824	0.056	-3.50255	-3.47602	-3.06633	-3.27117	0.2897	0.056	-0.97908	-1.14949	-1.18827	-1.10561	0.11128	0.056	-0.56327	-0.52194	-0.5426	0.02922
0.055	-2.56735	-2.59745	-3.00816	-2.72432	0.24628	0.055	-0.97245	-0.92398	-0.8699	-0.89694	0.03824	0.055	-3.49388	-3.47347	-3.0602	-3.26684	0.29222	0.055	-0.97908	-1.14898	-1.18827	-1.10544	0.11118	0.055	-0.56327	-0.52245	-0.54286	0.02886
0.054	-2.57857	-2.60714	-3.02041	-2.73537	0.24726	0.054	-0.97704	-0.92755	-0.87347	-0.90051	0.03824	0.054	-3.49133	-3.47449	-3.05765	-3.26607	0.29475	0.054	-0.97908	-1.15051	-1.18929	-1.10629	0.11186	0.054	-0.56582	-0.52296	-0.54439	0.0303
0.053	-2.57704	-2.60969	-3.02806	-2.73827	0.2515	0.053	-0.97857	-0.92806	-0.87347	-0.90077	0.0386	0.053	-3.48316	-3.45765	-3.05561	-3.25663	0.28429	0.053	-0.97908	-1.15	-1.18929	-1.10612	0.11176	0.053	-0.56735	-0.52398	-0.54566	0.03067
0.052	-2.58214	-2.6148	-3.03418	-2.74371	0.25209	0.052	-0.98061	-0.93061	-0.87551	-0.90306	0.03896	0.052	-3.47806	-3.4551	-3.05357	-3.25434	0.28393	0.052	-0.98061	-1.15102	-1.19082	-1.10748	0.11166	0.052	-0.56837	-0.52602	-0.54719	0.02994
0.051	-2.58622	-2.62296	-3.04286	-2.75068	0.2537	0.051	-0.98316	-0.93214	-0.87806	-0.9051	0.03824	0.051	-3.47449	-3.45357	-3.05255	-3.25306	0.28356	0.051	-0.98316	-1.15408	-1.19235	-1.10986	0.11138	0.051	-0.56939	-0.52653	-0.54796	0.0303
0.05	-2.58418	-2.62602	-3.05102	-2.75374	0.2583	0.05	-0.98418	-0.93316	-0.87908	-0.90612	0.03824	0.05	-3.47143	-3.45459	-3.04643	-3.25051	0.28862	0.05	-0.98163	-1.15306	-1.19337	-1.10935	0.11243	0.05	-0.57041	-0.52704	-0.54872	0.03067
0.049	-2.58673	-2.63163	-3.05765	-2.75867	0.2599	0.049	-0.98571	-0.9352	-0.88112	-0.90816	0.03824	0.049	-3.4648	-3.4551	-3.04031	-3.2477	0.29331	0.049	-0.98265	-1.15408	-1.19337	-1.11003	0.11205	0.049	-0.57143	-0.52908	-0.55026	0.02994
0.048	-2.58571	-2.63418	-3.05969	-2.75986	0.26079	0.048	-0.98724	-0.93724	-0.88418	-0.91071	0.03752	0.048	-3.45714	-3.44439	-3.03827	-3.24133	0.28717	0.048	-0.98316	-1.1551	-1.1949	-1.11105	0.11253	0.048	-0.57296	-0.53061	-0.55179	0.02994
0.047	-2.58469	-2.63469	-3.06429	-2.76122	0.26365	0.047	-0.98929	-0.93827	-0.88622	-0.91224	0.0368	0.047	-3.45612	-3.44337	-3.03878	-3.24107	0.28609	0.047	-0.98367	-1.1551	-1.19388	-1.11088	0.11186	0.047	-0.57449	-0.53214	-0.55332	0.02994
0.046	-2.59082	-2.6398	-3.07551	-2.76871	0.26683	0.046	-0.99337	-0.94031	-0.8898	-0.91505	0.03572	0.046	-3.45918	-3.43878	-3.04388	-3.24133	0.27924	0.046	-0.98418	-1.15561	-1.19541	-1.11173	0.11224	0.046	-0.57653	-0.5352	-0.55587	0.02922
0.045	-2.58367	-2.63827	-3.07092	-2.76429	0.26695	0.045	-0.99337	-0.94286	-0.89133	-0.91709	0.03644	0.045	-3.45306	-3.43724	-3.04184	-3.23954	0.2796	0.045	-0.98367	-1.15663	-1.19541	-1.1119	0.11273	0.045	-0.57602	-0.53622	-0.55612	0.02814
0.044	-2.58724	-2.64184	-3.07806	-2.76905	0.269	0.044	-0.99643	-0.94643	-0.89388	-0.92015	0.03716	0.044	-3.45204	-3.43571	-3.0449	-3.24031	0.27635	0.044	-0.98367	-1.15867	-1.19541	-1.11259	0.11314	0.044	-0.57806	-0.53929	-0.55867	0.02742
0.043	-2.59031	-2.64643	-3.08673	-2.77449	0.27186	0.043	-1	-0.94898	-0.89745	-0.92321	0.03644	0.043	-3.45	-3.43622	-3.05204	-3.24413	0.27166	0.043	-0.98469	-1.15918	-1.19694	-1.11361	0.11323	0.043	-0.5801	-0.54082	-0.56046	0.02778
0.042	-2.58418	-2.64541	-3.08265	-2.77075	0.27185	0.042	-1.00051	-0.95	-0.89694	-0.92347	0.03752	0.042	-3.44694	-3.43367	-3.04847	-3.24107	0.27238	0.042	-0.9852	-1.15918	-1.19745	-1.11395	0.11312	0.042	-0.58214	-0.54337	-0.56276	0.02742
0.041	-2.58622	-2.65153	-3.09133	-2.77636	0.27472	0.041	-1.00408	-0.95306	-0.90204	-0.92755	0.03608	0.041	-3.45204	-3.43776	-3.05051	-3.24413	0.27382	0.041	-0.98622	-1.16071	-1.19847	-1.11514	0.11323	0.041	-0.58418	-0.54388	-0.56403	0.0285
0.04	-2.58776	-2.65102	-3.09439	-2.77772	0.27606	0.04	-1.00561	-0.95714	-0.90408	-0.93061	0.03752	0.04	-3.45255	-3.43265	-3.05102	-3.24184	0.26986	0.04	-0.98673	-1.16173	-1.19949	-1.11599	0.11352	0.04	-0.58571	-0.54592	-0.56582	0.02814
0.039	-2.58367	-2.64745	-3.09235	-2.77449	0.27711	0.039	-1.00765	-0.95765	-0.90612	-0.93189	0.03644	0.039	-3.44898	-3.425	-3.05153	-3.23827	0.26408	0.039	-0.98622	-1.16071	-1.19898	-1.11531	0.11341	0.039	-0.58673	-0.54745	-0.56709	0.02778
0.038	-2.59337	-2.65561	-3.10153	-2.7835	0.27717	0.038	-1.01173	-0.96224	-0.9102	-0.93622	0.0368	0.038	-3.45153	-3.42959	-3.05459	-3.24209	0.26517	0.038	-0.98776	-1.16378	-1.20153	-1.11769	0.1141	0.038	-0.58878	-0.55051	-0.56964	0.02706
0.037	-2.59235	-2.6551	-3.10102	-2.78282	0.27735	0.037	-1.01429	-0.96429	-0.91173	-0.93801	0.03716	0.037	-3.45	-3.43265	-3.05561	-3.24413	0.26661	0.037	-0.98827	-1.16378	-1.20357	-1.11854	0.11456	0.037	-0.59133	-0.55306	-0.57219	0.02706
0.036	-2.59184	-2.65561	-3.09898	-2.78214	0.27624	0.036	-1.01684	-0.96735	-0.9148	-0.94107	0.03716	0.036	-3.45357	-3.43316	-3.06429	-3.24872	0.26084	0.036	-0.98878	-1.16378	-1.20408	-1.11888	0.11446	0.036	-0.59286	-0.55612	-0.57449	0.02598
0.035	-2.59541	-2.65918	-3.10714	-2.78724	0.27887	0.035	-1.02296	-0.97143	-0.91939	-0.94541	0.0368	0.035	-3.45306	-3.42806	-3.06429	-3.24617	0.25723	0.035	-0.9898	-1.1648	-1.20561	-1.12007	0.11465	0.035	-0.59541	-0.55663	-0.57602	0.02742
0.034	-2.59184	-2.65816	-3.10408	-2.78469	0.27858	0.034	-1.02449	-0.97398	-0.92092	-0.94745	0.03752	0.034	-3.45153	-3.42398	-3.06582	-3.2449	0.25326	0.034	-0.99031	-1.16684	-1.20714	-1.12143	0.11533	0.034	-0.59796	-0.5602	-0.57908	0.0267
0.033	-2.59847	-2.66224	-3.10612	-2.78895	0.27653	0.033	-1.03061	-0.97908	-0.925	-0.95204	0.03824	0.033	-3.45051	-3.43265	-3.0699	-3.25128	0.25651	0.033	-0.99082	-1.16939	-1.20561	-1.12194	0.11499	0.033	-0.59949	-0.56173	-0.58061	0.0267
0.032	-2.59796	-2.66327	-3.10459	-2.78861	0.27559	0.032	-1.03316	-0.98061	-0.92908	-0.95485	0.03644	0.032	-3.45102	-3.43469	-3.06735	-3.25102	0.25975	0.032	-0.99235	-1.1699	-1.20663	-1.12296	0.1146	0.032	-0.60153	-0.5648	-0.58316	0.02598
0.031	-2.60357	-2.6648	-3.10663	-2.79167	0.27448	0.031	-1.03673	-0.98316	-0.93265	-0.95791	0.03572	0.031	-3.46122	-3.4398	-3.08061	-3.2602	0.25398	0.031	-0.99235	-1.17041	-1.20612	-1.12296	0.11451	0.031	-0.60357	-0.56684	-0.5852	0.02598
0.03	-2.61122	-2.67092	-3.11327	-2.79847	0.27425	0.03	-1.04235	-0.98827	-0.93827	-0.96327	0.03536	0.03	-3.46939	-3.44745	-3.08878	-3.26811	0.25362	0.03	-0.99337	-1.17092	-1.20867	-1.12432	0.11497	0.03	-0.60612	-0.5699	-0.58801	0.02561
0.029	-2.60969	-2.66837	-3.10918	-2.79575	0.27302	0.029	-1.0449	-0.99184	-0.94082	-0.96633	0.03608	0.029	-3.47398	-3.44643	-3.0898	-3.26811	0.25218	0.029	-0.99541	-1.17092	-1.20816	-1.12483	0.11362	0.029	-0.60867	-0.57194	-0.59031	0.02598
0.028	-2.61786	-2.675	-3.11378	-2.80221	0.27133	0.028	-1.05153	-0.99592	-0.94694	-0.97143	0.03463	0.028	-3.48112	-3.45357	-3.0949	-3.27423	0.25362	0.028	-0.99592	-1.17245	-1.20969	-1.12602	0.1142	0.028	-0.61173	-0.57449	-0.59311	0.02634
0.027	-2.62449	-2.68061	-3.1199	-2.80833	0.27128	0.027	-1.05816	-1.00204	-0.95306	-0.97755	0.03463	0.027	-3.48776	-3.45867	-3.09796	-3.27832	0.25506	0.027	-0.99592	-1.17398	-1.21224	-1.12738	0.11545	0.027	-0.61378	-0.57755	-0.59566	0.02561
0.026	-2.62092	-2.67857	-3.11531	-2.80493	0.27033	0.026	-1.06122	-1.00561	-0.95714	-0.98138	0.03427	0.026	-3.48878	-3.4602	-3.10357	-3.28189	0.25218	0.026	-0.99592	-1.17245	-1.21276	-1.12704	0.11533	0.026	-0.61684	-0.58214	-0.59949	0.02453
0.025	-2.63469	-2.6898	-3.12755	-2.81735	0.27005	0.025	-1.07041	-1.01224	-0.9648	-0.98852	0.03355	0.025	-3.49949	-3.47347	-3.11633	-3.2949	0.25254	0.025	-0.99745	-1.17449	-1.21327	-1.1284	0.11505	0.025	-0.61939	-0.58367	-0.60153	0.02525
0.024	-2.64388	-2.69439	-3.13061	-2.82296	0.26763	0.024	-1.07602	-1.01735	-0.96939	-0.99337	0.03391	0.024	-3.50918	-3.48469	-3.12245	-3.30357	0.25615	0.024	-0.99745	-1.175	-1.21276	-1.1284	0.11497	0.024	-0.62296	-0.58673	-0.60485	0.02561
0.023	-2.65459	-2.7051	-3.13724	-2.83231	0.26528	0.023	-1.08265	-1.02347	-0.975	-0.99923	0.03427	0.023	-3.52551	-3.49694	-3.12959	-3.31327	0.25975	0.023	-0.99847	-1.17551	-1.2148	-1.12959	0.11524	0.023	-0.62653	-0.5898	-0.60816	0.02598
0.022	-2.66582	-2.71429	-3.14337	-2.84116	0.26284	0.022	-1.09082	-1.03214	-0.98163	-1.00689	0.03572	0.022	-3.53878	-3.50765	-3.13571	-3.32168	0.263	0.022	-0.99949	-1.17653	-1.21837	-1.13146	0.11619	0.022	-0.6301	-0.59388	-0.61199	0.02561
0.021	-2.66582	-2.71429	-3.1398	-2.83997	0.26079	0.021	-1.09694	-1.03878	-0.98673	-1.01276	0.0368	0.021	-3.5449	-3.5148	-3.13929	-3.32704	0.26553	0.021	-1.00051	-1.17704	-1.21837	-1.13197	0.11571	0.021	-0.63316	-0.59694	-0.61505	0.02561
0.02	-2.67653	-2.725	-3.15	-2.85051	0.2605	0.02	-1.10459	-1.04694	-0.99337	-1.02015	0.03788	0.02	-3.55867	-3.52653	-3.14592	-3.33622	0.26913	0.02	-1.00153	-1.17857	-1.21735	-1.13248	0.11505	0.02	-0.63776	-0.59949	-0.61862	0.02706
0.019	-2.6898	-2.73827	-3.1648	-2.86429	0.26138	0.019	-1.11582	-1.05612	-1.00204	-1.02908	0.03824	0.019	-3.57194	-3.53724	-3.15561	-3.34643	0.26986	0.019	-1.00306	-1.18061	-1.21735	-1.13367	0.1146	0.019	-0.64235	-0.60408	-0.62321	0.02706
0.018	-2.69847	-2.7449	-3.16837	-2.87058	0.25894	0.018	-1.12245	-1.06224	-1.00765	-1.03495	0.0386	0.018	-3.575	-3.53776	-3.15969	-3.34872	0.26733	0.018	-1.00255	-1.18061	-1.21735	-1.1335	0.11489	0.018	-0.64643	-0.60765	-0.62704	0.02742
0.017	-2.71582	-2.76224	-3.1949	-2.89099	0.26422	0.017	-1.13418	-1.07347	-1.01735	-1.04541	0.03968	0.017	-3.5852	-3.53469	-3.16888	-3.35179	0.25867	0.017	-1.00306	-1.18163	-1.2199	-1.13486	0.11574	0.017	-0.65051	-0.61224	-0.63138	0.02706
0.016	-2.72806	-2.77551	-3.20102	-2.90153	0.26045	0.016	-1.1449	-1.08367	-1.02704	-1.05536	0.04005	0.016	-3.58827	-3.53878	-3.17602	-3.3574	0.25651	0.016	-1.00408	-1.18214	-1.22194	-1.13605	0.11601	0.016	-0.65459	-0.61633	-0.63546	0.02706
0.015	-2.74337	-2.78929	-3.21378	-2.91548	0.25935	0.015	-1.15459	-1.09337	-1.03622	-1.0648	0.04041	0.015	-3.59184	-3.54745	-3.18265	-3.36505	0.25795	0.015	-1.00459	-1.18367	-1.22398	-1.13741	0.11678	0.015	-0.65918	-0.62041	-0.6398	0.02742
0.014	-2.76531	-2.81173	-3.23622	-2.93776	0.25952	0.014	-1.16786	-1.10612	-1.04898	-1.07755	0.04041	0.014	-3.60102	-3.5551	-3.19337	-3.37423	0.25579	0.014	-1.00663	-1.18571	-1.22296	-1.13844	0.11565	0.014	-0.66378	-0.62551	-0.64464	0.02706
0.013	-2.77551	-2.82449	-3.24541	-2.94847	0.25832	0.013	-1.17806	-1.11837	-1.05765	-1.08801	0.04293	0.013	-3.60867	-3.56071	-3.20153	-3.38112	0.25398	0.013	-1.00714	-1.18776	-1.22296	-1.13929	0.11578	0.013	-0.67092	-0.6301	-0.65051	0.02886
0.012	-2.80459	-2.84949	-3.27245	-2.97551	0.25813	0.012	-1.1949	-1.13265	-1.07245	-1.10255	0.04257	0.012	-3.62296	-3.57194	-3.21939	-3.39566	0.24929	0.012	-1.00969	-1.18827	-1.22551	-1.14116	0.11536	0.012	-0.67704	-0.6352	-0.65612	0.02958
0.011	-2.82908	-2.87398	-3.29949	-3.00085	0.2596	0.011	-1.21224	-1.1449	-1.08724	-1.11607	0.04077	0.011	-3.63571	-3.58929	-3.23622	-3.41276	0.24965	0.011	-1.00918	-1.18878	-1.22653	-1.1415	0.11613	0.011	-0.68265	-0.64184	-0.66224	0.02886
0.01	-2.84184	-2.89031	-3.31071	-3.01429	0.25786	0.01	-1.22704	-1.16071	-1.1	-1.13036	0.04293	0.01	-3.64592	-3.60561	-3.2449	-3.42526	0.25506	0.01	-1.00969	-1.1898	-1.22755	-1.14235	0.11642	0.01	-0.68776	-0.64592	-0.66684	0.02958
0.009	-2.87602	-2.92347	-3.34592	-3.04847	0.25869	0.009	-1.24541	-1.17653	-1.11684	-1.14668	0.04221	0.009	-3.66378	-3.62857	-3.26327	-3.44592	0.25831	0.009	-1.0102	-1.19031	-1.22653	-1.14235	0.11586	0.009	-0.69388	-0.65204	-0.67296	0.02958
0.008	-2.89796	-2.95306	-3.37551	-3.07551	0.26126	0.008	-1.26378	-1.19541	-1.13214	-1.16378	0.04474	0.008	-3.67704	-3.64286	-3.28163	-3.46224	0.25542	0.008	-1.01122	-1.19133	-1.22959	-1.14405	0.11661	0.008	-0.7	-0.65714	-0.67857	0.0303
0.007	-2.92245	-2.98214	-3.39643	-3.10034	0.25815	0.007	-1.28418	-1.21378	-1.14796	-1.18087	0.04654	0.007	-3.69031	-3.6602	-3.30357	-3.48189	0.25218	0.007	-1.01122	-1.19235	-1.2301	-1.14456	0.117	0.007	-0.70663	-0.66429	-0.68546	0.02994
0.006	-2.96684	-3.02347	-3.44541	-3.14524	0.26149	0.006	-1.30663	-1.23418	-1.16888	-1.20153	0.04618	0.006	-3.71531	-3.68163	-3.32602	-3.50383	0.25146	0.006	-1.01173	-1.19541	-1.23163	-1.14626	0.1179	0.006	-0.71327	-0.67041	-0.69184	0.0303
0.005	-2.99949	-3.05714	-3.47857	-3.1784	0.26155	0.005	-1.33061	-1.2551	-1.18776	-1.22143	0.04762	0.005	-3.73163	-3.70867	-3.34184	-3.52526	0.25939	0.005	-1.01173	-1.19592	-1.23163	-1.14643	0.11801	0.005	-0.7199	-0.67704	-0.69847	0.0303
0.004	-3.03929	-3.10459	-3.52398	-3.22262	0.26302	0.004	-1.35561	-1.27806	-1.21173	-1.2449	0.0469	0.004	-3.75	-3.725	-3.35663	-3.54082	0.26048	0.004	-1.01429	-1.19388	-1.23316	-1.14711	0.11669	0.004	-0.72755	-0.68367	-0.70561	0.03103
0.003	-3.08673	-3.15255	-3.57092	-3.27007	0.26261	0.003	-1.38163	-1.30357	-1.23622	-1.2699	0.04762	0.003	-3.77296	-3.74541	-3.37449	-3.55995	0.26228	0.003	-1.01684	-1.19643	-1.2352	-1.14949	0.11651	0.003	-0.73571	-0.69082	-0.71327	0.03175
0.002	-3.12653	-3.19643	-3.61276	-3.3119	0.26288	0.002	-1.40714	-1.32908	-1.26071	-1.2949	0.04834	0.002	-3.8	-3.76429	-3.3949	-3.57959	0.2612	0.002	-1.01786	-1.19796	-1.23622	-1.15068	0.11661	0.002	-0.74337	-0.69949	-0.72143	0.03103
0.001	-3.17857	-3.25612	-3.67653	-3.37041	0.26793	0.001	-1.43878	-1.35867	-1.28827	-1.32347	0.04979	0.001	-3.83163	-3.78827	-3.42449	-3.60638	0.25723	0.001	-1.01939	-1.19949	-1.23827	-1.15238	0.1168	0.001	-0.75153	-0.70816	-0.72985	0.03067
0	-3.22908	-3.30714	-3.72704	-3.42109	0.26782	0	-1.47143	-1.38827	-1.31684	-1.35255	0.05051	0	-3.85459	-3.80867	-3.45	-3.62934	0.25362	0	-1.01888	-1.20102	-1.24133	-1.15374	0.11852	0	-0.7602	-0.7148	-0.7375	0.03211
-0.001	-3.28929	-3.37551	-3.79643	-3.48707	0.27135	-0.001	-1.50612	-1.42398	-1.34541	-1.38469	0.05556	-0.001	-3.87551	-3.83469	-3.47704	-3.65587	0.2529	-0.001	-1.02041	-1.20306	-1.24082	-1.15476	0.11788	-0.001	-0.7699	-0.72347	-0.74668	0.03283
-0.002	-3.35816	-3.44847	-3.87092	-3.55918	0.27372	-0.002	-1.54337	-1.45714	-1.37959	-1.41837	0.05484	-0.002	-3.90153	-3.85561	-3.50612	-3.68087	0.24713	-0.002	-1.02194	-1.20306	-1.24133	-1.15544	0.11719	-0.002	-0.77908	-0.73112	-0.7551	0.03391
-0.003	-3.41786	-3.51224	-3.92857	-3.61956	0.27174	-0.003	-1.58367	-1.49286	-1.41173	-1.4523	0.05736	-0.003	-3.92143	-3.87653	-3.52755	-3.70204	0.24677	-0.003	-1.02245	-1.20306	-1.24184	-1.15578	0.11709	-0.003	-0.78827	-0.73929	-0.76378	0.03463
-0.004	-3.49949	-3.63061	-4.02194	-3.71735	0.27181	-0.004	-1.62653	-1.53367	-1.45408	-1.49388	0.05628	-0.004	-3.94847	-3.91173	-3.55153	-3.73163	0.2547	-0.004	-1.02398	-1.20459	-1.24388	-1.15748	0.11727	-0.004	-0.79949	-0.75051	-0.775	0.03463
-0.005	-3.58418	-3.77959	-4.12602	-3.82993	0.2744	-0.005	-1.67245	-1.57704	-1.49745	-1.53724	0.05628	-0.005	-3.97653	-3.93929	-3.57449	-3.75689	0.25795	-0.005	-1.02857	-1.20714	-1.24541	-1.16037	0.11574	-0.005	-0.81071	-0.76122	-0.78597	0.03499
-0.006	-3.66378	-3.90204	-4.22245	-3.92942	0.28034	-0.006	-1.72041	-1.61837	-1.53827	-1.57832	0.05664	-0.006	-4.00102	-3.96888	-3.59643	-3.78265	0.26336	-0.006	-1.03061	-1.20714	-1.24592	-1.16122	0.11476	-0.006	-0.82092	-0.77041	-0.79566	0.03572
-0.007	-3.77449	-4.05051	-4.34898	-4.05799	0.28732	-0.007	-1.77551	-1.66837	-1.58724	-1.62781	0.05736	-0.007	-4.03776	-4.00561	-3.62449	-3.81505	0.26949	-0.007	-1.03163	-1.20918	-1.24949	-1.16344	0.11591	-0.007	-0.83367	-0.78214	-0.80791	0.03644
-0.008	-3.92143	-4.23112	-4.62194	-4.25816	0.35104	-0.008	-1.83061	-1.71837	-1.63724	-1.67781	0.05736	-0.008	-4.06735	-4.03316	-3.65306	-3.84311	0.26877	-0.008	-1.03265	-1.21224	-1.25153	-1.16548	0.11669	-0.008	-0.84592	-0.79184	-0.81888	0.03824
-0.009	-4.12959	-4.45561	-4.84745	-4.47755	0.35943	-0.009	-1.8898	-1.77245	-1.69184	-1.73214	0.057	-0.009	-4.09898	-4.06224	-3.67806	-3.87015	0.27166	-0.009	-1.03316	-1.21276	-1.25204	-1.16599	0.11669	-0.009	-0.85765	-0.80459	-0.83112	0.03752
-0.01	-4.45663	-4.77194	-5.1	-4.77619	0.3217	-0.01	-1.95561	-1.82959	-1.75204	-1.79082	0.05484	-0.01	-4.13469	-4.08878	-3.7102	-3.89949	0.26769	-0.01	-1.0352	-1.2148	-1.25459	-1.1682	0.11688	-0.01	-0.87092	-0.81633	-0.84362	0.0386
-0.011	-4.7449	-5.35714	-5.38265	-5.16156	0.36107	-0.011	-2.02296	-1.89286	-1.80969	-1.85128	0.05881	-0.011	-4.16582	-4.1148	-3.73878	-3.92679	0.26589	-0.011	-1.03724	-1.21735	-1.25561	-1.17007	0.11661	-0.011	-0.88367	-0.82806	-0.85587	0.03932
-0.012	-5.17347	-5.5102	-5.76531	-5.48299	0.29686	-0.012	-2.09694	-1.9602	-1.87449	-1.91735	0.06061	-0.012	-4.2051	-4.14643	-3.77347	-3.95995	0.26372	-0.012	-1.03878	-1.21837	-1.25663	-1.17126	0.11632	-0.012	-0.9	-0.84082	-0.87041	0.04185
-0.013	-5.63776	-5.82653	-6.12755	-5.86395	0.24703	-0.013	-2.17704	-2.02959	-1.95102	-1.99031	0.05556	-0.013	-4.23622	-4.17908	-3.80918	-3.99413	0.26156	-0.013	-1.04133	-1.22143	-1.2602	-1.17432	0.1168	-0.013	-0.91531	-0.85612	-0.88571	0.04185
-0.014	-6.05612	-6.29082	-6.47449	-6.27381	0.2097	-0.014	-2.2602	-2.10561	-2.02755	-2.06658	0.0552	-0.014	-4.27143	-4.21684	-3.84184	-4.02934	0.26517	-0.014	-1.04541	-1.22245	-1.26378	-1.17721	0.116	-0.014	-0.93061	-0.86888	-0.89974	0.04365
-0.015	-6.60714	-6.88265	-7.05102	-6.84694	0.22408	-0.015	-2.35153	-2.18724	-2.11173	-2.14949	0.05339	-0.015	-4.31071	-4.25663	-3.87755	-4.06709	0.26805	-0.015	-1.04745	-1.22347	-1.26327	-1.17806	0.11485	-0.015	-0.94745	-0.88163	-0.91454	0.04654
-0.016	-7.27551	-7.72449	-7.90306	-7.63435	0.32334	-0.016	-2.44337	-2.26837	-2.20204	-2.2352	0.0469	-0.016	-4.34643	-4.29286	-3.91327	-4.10306	0.26841	-0.016	-1.04949	-1.22653	-1.26888	-1.18163	0.11638	-0.016	-0.96378	-0.89694	-0.93036	0.04726
-0.017	-8.32143	-8.58673	-8.97449	-8.62755	0.32844	-0.017	-2.54286	-2.35765	-2.29541	-2.32653	0.04401	-0.017	-4.38724	-4.32908	-3.95255	-4.14082	0.26625	-0.017	-1.05102	-1.22806	-1.27041	-1.18316	0.11638	-0.017	-0.98163	-0.91276	-0.94719	0.0487
-0.018	-9.5102	-9.94898	-10.2347	-9.89796	0.36493	-0.018	-2.65255	-2.45714	-2.39847	-2.42781	0.04149	-0.018	-4.4301	-4.36888	-3.99388	-4.18138	0.26517	-0.018	-1.0551	-1.23112	-1.27449	-1.1869	0.11619	-0.018	-0.99949	-0.9301	-0.9648	0.04906
-0.019	-10.898	-11.4031	-11.5459	-11.2823	0.34044	-0.019	-2.76735	-2.56888	-2.50663	-2.53776	0.04401	-0.019	-4.47092	-4.4102	-4.03316	-4.22168	0.26661	-0.019	-1.05765	-1.23469	-1.27704	-1.1898	0.11638	-0.019	-1.01735	-0.94694	-0.98214	0.04979
-0.02	-12.7959	-13.199	-12.9949	-12.9966	0.20154	-0.02	-2.89388	-2.68316	-2.63316	-2.65816	0.03536	-0.02	-4.51888	-4.45867	-4.07806	-4.26837	0.26913	-0.02	-1.06173	-1.23724	-1.2801	-1.19303	0.1157	-0.02	-1.03214	-0.9648	-0.99847	0.04762
-0.021	-14.8674	-15.3826	-14.801	-15.017	0.31839	-0.021	-3.03163	-2.80663	-2.76837	-2.7875	0.02706	-0.021	-4.57194	-4.51276	-4.12908	-4.32092	0.2713	-0.021	-1.06531	-1.23827	-1.28316	-1.19558	0.11503	-0.021	-1.0551	-0.98316	-1.01913	0.05087
-0.022	-17.7449	-17.9031	-17.3571	-17.6684	0.28089	-0.022	-3.17908	-2.93367	-2.91071	-2.92219	0.01623	-0.022	-4.62194	-4.56837	-4.17755	-4.37296	0.27635	-0.022	-1.06786	-1.24031	-1.28673	-1.1983	0.11533	-0.022	-1.07704	-1	-1.03852	0.05448
-0.023	-20.9592	-20.9337	-20.0765	-20.6565	0.5024	-0.023	-3.34592	-3.08418	-3.08776	-3.08597	0.00253	-0.023	-4.67908	-4.62296	-4.23622	-4.42959	0.27346	-0.023	-1.07245	-1.24337	-1.29184	-1.20255	0.11525	-0.023	-1.09847	-1.0199	-1.05918	0.05556
-0.024	-24.6684	-24.1531	-23.2959	-24.0391	0.69328	-0.024	-3.52347	-3.22245	-3.25153	-3.23699	0.02056	-0.024	-4.73469	-4.68214	-4.29388	-4.48801	0.27455	-0.024	-1.07704	-1.24796	-1.29592	-1.20697	0.11505	-0.024	-1.12143	-1.04082	-1.08112	0.057
-0.025	-29.0102	-27.9592	-26.801	-27.9235	1.10502	-0.025	-3.73673	-3.38112	-3.43776	-3.40944	0.04005	-0.025	-4.79031	-4.74541	-4.35765	-4.55153	0.27418	-0.025	-1.07959	-1.24898	-1.29898	-1.20918	0.11498	-0.025	-1.14541	-1.06276	-1.10408	0.05844
-0.026	-33.6122	-32.3775	-30.9235	-32.3044	1.34588	-0.026	-3.99541	-3.55	-3.64949	-3.59974	0.07035	-0.026	-4.8551	-4.80918	-4.43061	-4.6199	0.26769	-0.026	-1.08622	-1.25255	-1.30459	-1.21446	0.11406	-0.026	-1.16939	-1.08571	-1.12755	0.05917
-0.027	-38.5816	-36.8112	-35.5459	-36.9796	1.52484	-0.027	-4.23418	-3.73622	-3.8648	-3.80051	0.09091	-0.027	-4.92347	-4.88622	-4.50255	-4.69439	0.2713	-0.027	-1.09082	-1.25561	-1.30765	-1.21803	0.1132	-0.027	-1.19592	-1.10867	-1.1523	0.06169
-0.028	-43.5408	-41.3061	-40.0357	-41.6275	1.77452	-0.028	-4.46122	-3.93622	-4.08214	-4.00918	0.10318	-0.028	-5.00408	-4.97194	-4.58316	-4.77755	0.27491	-0.028	-1.09592	-1.25969	-1.31122	-1.22228	0.11242	-0.028	-1.225	-1.13265	-1.17883	0.0653
-0.029	-48.6837	-45.8725	-45.102	-46.5527	1.88523	-0.029	-4.73163	-4.14796	-4.31786	-4.23291	0.12014	-0.029	-5.09337	-5.06684	-4.67908	-4.87296	0.27418	-0.029	-1.10357	-1.26378	-1.31786	-1.2284	0.11144	-0.029	-1.25255	-1.15612	-1.20434	0.06819
-0.03	-54.0306	-50.2092	-50.1888	-51.4762	2.21222	-0.03	-5.03061	-4.37245	-4.58929	-4.48087	0.15333	-0.03	-5.19388	-5.17347	-4.78724	-4.98036	0.2731	-0.03	-1.10918	-1.26786	-1.32602	-1.23435	0.11223	-0.03	-1.28061	-1.18061	-1.23061	0.07071
-0.031	-59.2857	-55.4592	-55.5102	-56.7517	2.19467	-0.031	-5.33673	-4.60204	-4.89643	-4.74923	0.20816	-0.031	-5.31122	-5.30102	-4.91633	-5.10867	0.27202	-0.031	-1.11582	-1.27245	-1.33112	-1.2398	0.11131	-0.031	-1.31173	-1.20918	-1.26046	0.07251
-0.032	-64.5408	-60.8674	-61.2245	-62.2109	2.02567	-0.032	-5.65306	-4.8699	-5.21939	-5.04464	0.24713	-0.032	-5.44388	-5.44898	-5.05	-5.24949	0.28212	-0.032	-1.12245	-1.27908	-1.33724	-1.24626	0.1111	-0.032	-1.34235	-1.23673	-1.28954	0.07468
-0.033	-70	-66.2245	-66.6837	-67.636	2.06007	-0.033	-5.98469	-5.13776	-5.57143	-5.35459	0.30665	-0.033	-5.60204	-5.61224	-5.20408	-5.40816	0.28862	-0.033	-1.12857	-1.28418	-1.34388	-1.25221	0.11116	-0.033	-1.37653	-1.26582	-1.32117	0.07829
-0.034	-75.5612	-71.3775	-72.398	-73.1122	2.18138	-0.034	-6.33163	-5.40306	-5.92857	-5.66582	0.37159	-0.034	-5.78061	-5.79082	-5.37755	-5.58418	0.29222	-0.034	-1.13673	-1.2898	-1.35153	-1.25935	0.11059	-0.034	-1.40765	-1.2949	-1.35128	0.07973
-0.035	-80.8674	-76.7347	-77.9592	-78.5204	2.12272	-0.035	-6.70408	-5.67857	-6.30612	-5.99235	0.44375	-0.035	-5.96429	-5.98469	-5.57653	-5.78061	0.28862	-0.035	-1.14439	-1.29439	-1.35918	-1.26599	0.11018	-0.035	-1.44235	-1.32653	-1.38444	0.08189
-0.036	-86.2755	-81.7857	-83.3163	-83.7925	2.28246	-0.036	-7.09184	-5.9898	-6.68878	-6.33929	0.49425	-0.036	-6.16327	-6.18367	-5.78571	-5.98469	0.2814	-0.036	-1.15255	-1.29847	-1.36684	-1.27262	0.10946	-0.036	-1.47959	-1.35816	-1.41888	0.08586
-0.037	-92.0918	-86.9388	-88.7755	-89.2687	2.61169	-0.037	-7.4898	-6.30612	-7.13776	-6.72194	0.58805	-0.037	-6.38776	-6.41837	-6.01531	-6.21684	0.28501	-0.037	-1.15918	-1.30612	-1.37449	-1.27993	0.11002	-0.037	-1.51735	-1.3898	-1.45357	0.09019
-0.038	-98.0102	-92.2959	-94.7959	-95.034	2.86457	-0.038	-7.90816	-6.61735	-7.57653	-7.09694	0.67825	-0.038	-6.63265	-6.63776	-6.2449	-6.44133	0.27779	-0.038	-1.16735	-1.31122	-1.38265	-1.28707	0.10967	-0.038	-1.55561	-1.42296	-1.48929	0.0938
-0.039	-103.571	-97.7041	-100.714	-100.663	2.93401	-0.039	-8.36224	-6.94898	-8.06633	-7.50765	0.79008	-0.039	-6.91327	-6.89286	-6.52551	-6.70918	0.25975	-0.039	-1.17755	-1.31939	-1.39286	-1.2966	0.10945	-0.039	-1.5949	-1.45969	-1.5273	0.0956
-0.04	-109.031	-102.959	-106.99	-106.327	3.08958	-0.04	-8.81122	-7.28061	-8.55612	-7.91837	0.90192	-0.04	-7.20408	-7.18367	-6.82143	-7.00255	0.25615	-0.04	-1.18724	-1.32704	-1.40459	-1.30629	0.11015	-0.04	-1.63622	-1.49745	-1.56684	0.09813
-0.041	-114.847	-108.469	-112.755	-112.024	3.25106	-0.041	-9.27041	-7.62755	-9.05102	-8.33929	1.00654	-0.041	-7.48469	-7.52041	-7.12245	-7.32143	0.2814	-0.041	-1.19745	-1.33622	-1.41429	-1.31599	0.10983	-0.041	-1.67857	-1.5352	-1.60689	0.10138
-0.042	-120.765	-113.929	-118.827	-117.84	3.52349	-0.042	-9.77041	-7.9898	-9.55102	-8.77041	1.10395	-0.042	-7.79592	-7.82143	-7.41837	-7.6199	0.28501	-0.042	-1.21071	-1.34541	-1.42653	-1.32755	0.10901	-0.042	-1.72347	-1.575	-1.64923	0.10498
-0.043	-126.633	-119.286	-125.306	-123.742	3.91541	-0.043	-10.2704	-8.38265	-10.0561	-9.21939	1.18332	-0.043	-8.11224	-8.13265	-7.7449	-7.93878	0.27418	-0.043	-1.22245	-1.35255	-1.43776	-1.33759	0.10843	-0.043	-1.77143	-1.6148	-1.69311	0.11076
-0.044	-132.602	-124.541	-131.071	-129.405	4.28126	-0.044	-10.7908	-8.76531	-10.6122	-9.68878	1.30598	-0.044	-8.45918	-8.46429	-8.10204	-8.28316	0.25615	-0.044	-1.23571	-1.36071	-1.44898	-1.34847	0.10716	-0.044	-1.81633	-1.65663	-1.73648	0.11292
-0.045	-138.316	-130.918	-137.041	-135.425	3.95477	-0.045	-11.3112	-9.16327	-11.1786	-10.1709	1.42504	-0.045	-8.81122	-8.80612	-8.45918	-8.63265	0.24532	-0.045	-1.25	-1.37245	-1.46122	-1.36122	0.10606	-0.045	-1.86276	-1.69949	-1.78112	0.11545
-0.046	-143.673	-141.429	-143.112	-142.738	1.16828	-0.046	-11.8571	-9.58163	-11.7602	-10.6709	1.54048	-0.046	-9.18367	-9.17857	-8.83163	-9.0051	0.24532	-0.046	-1.2648	-1.38214	-1.475	-1.37398	0.10534	-0.046	-1.91327	-1.74439	-1.82883	0.11941
-0.047	-150.153	-146.48	-149.949	-148.861	2.06449	-0.047	-12.4133	-10.0051	-12.3725	-11.1888	1.67397	-0.047	-9.53571	-9.58673	-9.21429	-9.40051	0.26336	-0.047	-1.28061	-1.39235	-1.49082	-1.38793	0.10517	-0.047	-1.96633	-1.79133	-1.87883	0.12374
-0.048	-163.878	-150.306	-156.02	-156.735	6.81385	-0.048	-12.9541	-10.449	-12.9949	-11.7219	1.80024	-0.048	-9.93367	-10	-9.62755	-9.81378	0.26336	-0.048	-1.29643	-1.40408	-1.50714	-1.40255	0.10537	-0.048	-2.0199	-1.84133	-1.93061	0.12627
-0.049	-169.286	-154.439	-162.398	-162.041	7.42991	-0.049	-13.5102	-10.898	-13.6275	-12.2628	1.93011	-0.049	-10.3725	-10.3775	-10.0306	-10.2041	0.24532	-0.049	-1.31378	-1.41633	-1.52398	-1.41803	0.10511	-0.049	-2.07551	-1.88878	-1.98214	0.13204
-0.05	-172.092	-158.367	-169.031	-166.497	7.2046	-0.05	-14.0765	-11.3469	-14.2755	-12.8112	2.07081	-0.05	-10.8112	-10.7449	-10.4337	-10.5893	0.22007	-0.05	-1.33316	-1.4301	-1.54184	-1.43503	0.10442	-0.05	-2.13316	-1.94031	-2.03673	0.13637
-0.051	-175.204	-162.602	-174.286	-170.697	7.0257	-0.051	-14.6582	-11.8163	-14.9439	-13.3801	2.21151	-0.051	-11.2143	-11.1582	-10.852	-11.0051	0.21646	-0.051	-1.35357	-1.44184	-1.56071	-1.45204	0.10395	-0.051	-2.1949	-1.99235	-2.09362	0.14323
-0.052	-178.827	-168.163	-180.867	-175.952	6.82231	-0.052	-15.2908	-12.2908	-15.6174	-13.9541	2.35221	-0.052	-11.6275	-11.5663	-11.3367	-11.4515	0.16235	-0.052	-1.37551	-1.45969	-1.58112	-1.47211	0.10337	-0.052	-2.25561	-2.04745	-2.15153	0.14719
-0.053	-182.653	-176.531	-188.418	-182.534	5.94477	-0.053	-15.9184	-12.7755	-16.3163	-14.5459	2.50374	-0.053	-12.0255	-12.0306	-11.7806	-11.9056	0.17678	-0.053	-1.39745	-1.475	-1.60306	-1.49184	0.10383	-0.053	-2.32092	-2.10459	-2.21276	0.15297
-0.054	-186.837	-186.531	-193.724	-189.031	4.0679	-0.054	-16.5561	-13.2653	-17.0306	-15.148	2.66247	-0.054	-12.4796	-12.5102	-12.2143	-12.3622	0.20925	-0.054	-1.42041	-1.4898	-1.62449	-1.51156	0.10377	-0.054	-2.38367	-2.16531	-2.27449	0.15441
-0.055	-191.531	-194.439	-200.561	-195.51	4.60966	-0.055	-17.2245	-13.7653	-17.7704	-15.7679	2.83203	-0.055	-12.9031	-12.9898	-12.699	-12.8444	0.20564	-0.055	-1.44592	-1.50714	-1.65	-1.53435	0.10473	-0.055	-2.45051	-2.225	-2.33776	0.15946
-0.056	-195.102	-199.031	-207.143	-200.425	6.14035	-0.056	-17.8725	-14.2704	-18.5102	-16.3903	2.99799	-0.056	-13.3418	-13.5	-13.1888	-13.3444	0.22007	-0.056	-1.47245	-1.525	-1.67296	-1.5568	0.10397	-0.056	-2.51837	-2.28571	-2.40204	0.16451
-0.057	-199.184	-206.429	-214.082	-206.565	7.44991	-0.057	-18.5357	-14.7857	-19.25	-17.0179	3.15673	-0.057	-13.852	-13.9643	-13.7245	-13.8444	0.16956	-0.057	-1.5	-1.54388	-1.69949	-1.58112	0.10483	-0.057	-2.58776	-2.34949	-2.46862	0.16848
-0.058	-203.265	-211.582	-220.816	-211.888	8.77951	-0.058	-19.1939	-15.3061	-20.0051	-17.6556	3.32268	-0.058	-14.2755	-14.4898	-14.3163	-14.4031	0.12266	-0.058	-1.52908	-1.56582	-1.73061	-1.6085	0.10733	-0.058	-2.65969	-2.41531	-2.5375	0.17281
-0.059	-208.929	-217.041	-227.092	-217.687	9.09886	-0.059	-19.852	-15.8316	-20.7653	-18.2985	3.48863	-0.059	-14.7449	-15.0612	-14.8725	-14.9668	0.13348	-0.059	-1.55969	-1.58827	-1.75918	-1.63571	0.10788	-0.059	-2.73673	-2.48265	-2.60969	0.17966
-0.06	-220.561	-221.99	-234.031	-225.527	7.39872	-0.06	-20.5357	-16.3725	-21.5612	-18.9668	3.66902	-0.06	-15.2653	-15.551	-15.4184	-15.4847	0.0938	-0.06	-1.59337	-1.61378	-1.79133	-1.66616	0.10888	-0.06	-2.81633	-2.55459	-2.68546	0.18507
-0.061	-240.204	-227.347	-240.102	-235.884	7.39379	-0.061	-21.2092	-16.9082	-22.3418	-19.625	3.84219	-0.061	-15.8674	-16.0765	-16.0255	-16.051	0.03608	-0.061	-1.6301	-1.63929	-1.82551	-1.6983	0.11026	-0.061	-2.89439	-2.62245	-2.75842	0.19229
-0.062	-247.347	-234.184	-247.041	-242.857	7.513	-0.062	-21.9133	-17.4592	-23.1378	-20.2985	4.01536	-0.062	-16.4133	-16.7296	-16.5714	-16.6505	0.11184	-0.062	-1.66327	-1.66429	-1.85918	-1.72891	0.11282	-0.062	-2.97704	-2.69796	-2.8375	0.19734
-0.063	-252.806	-241.888	-253.878	-249.524	6.63468	-0.063	-22.6122	-18.0153	-23.949	-20.9821	4.19574	-0.063	-16.9337	-17.3061	-17.1888	-17.2475	0.08298	-0.063	-1.70357	-1.69082	-1.89592	-1.76344	0.11491	-0.063	-3.06122	-2.77449	-2.91786	0.20275
-0.064	-259.184	-245.204	-261.48	-255.289	8.80901	-0.064	-23.3367	-18.5714	-24.7704	-21.6709	4.38334	-0.064	-17.5204	-17.898	-17.9082	-17.9031	0.00722	-0.064	-1.74592	-1.7199	-1.93673	-1.80085	0.1184	-0.064	-3.14745	-2.85102	-2.99923	0.20961
-0.065	-265.306	-248.98	-265.408	-259.898	9.45572	-0.065	-24.0561	-19.1327	-25.6071	-22.3699	4.57816	-0.065	-18.3316	-18.5561	-18.5867	-18.5714	0.02165	-0.065	-1.7898	-1.75153	-1.97908	-1.84014	0.12184	-0.065	-3.23622	-2.9301	-3.08316	0.21646
-0.066	-270.663	-257.5	-273.367	-267.177	8.48878	-0.066	-24.7194	-19.699	-26.4592	-23.0791	4.78019	-0.066	-18.9541	-19.0918	-19.2551	-19.1735	0.11545	-0.066	-1.83622	-1.78469	-2.02551	-1.88214	0.1268	-0.066	-3.32755	-3.0148	-3.17117	0.22115
-0.067	-277.245	-265.051	-278.622	-273.639	7.46963	-0.067	-25.4082	-20.2653	-27.3214	-23.7934	4.98943	-0.067	-19.5765	-19.9133	-19.9133	-19.9133	0	-0.067	-1.88673	-1.81837	-2.07194	-1.92568	0.1312	-0.067	-3.4199	-3.09949	-3.25969	0.22656
-0.068	-283.01	-269.337	-285.459	-279.269	8.68806	-0.068	-26.1122	-20.852	-28.1633	-24.5077	5.16982	-0.068	-20.2755	-20.5612	-20.5969	-20.5791	0.02525	-0.068	-1.93878	-1.85663	-2.12398	-1.97313	0.13694	-0.068	-3.51684	-3.18776	-3.3523	0.2327
-0.069	-287.704	-276.276	-291.99	-285.323	8.1232	-0.069	-26.852	-21.4388	-29.0153	-25.227	5.35742	-0.069	-20.8265	-21.2194	-21.1888	-21.2041	0.02165	-0.069	-1.9949	-1.89796	-2.17653	-2.02313	0.14142	-0.069	-3.6148	-3.27806	-3.44643	0.23811
-0.07	-293.418	-289.133	-300	-294.184	5.47395	-0.07	-27.6071	-22.0255	-29.8775	-25.9515	5.55223	-0.07	-21.398	-21.8622	-21.8622	-21.8622	0	-0.07	-2.05	-1.93878	-2.23367	-2.07415	0.14892	-0.07	-3.7148	-3.3699	-3.54235	0.24388
-0.071	-299.184	-292.5	-306.786	-299.49	7.14778	-0.071	-28.3622	-22.6122	-30.6939	-26.6531	5.71458	-0.071	-21.9133	-22.5561	-22.5612	-22.5587	0.00361	-0.071	-2.11173	-1.9852	-2.29439	-2.13044	0.15544	-0.071	-3.81939	-3.46582	-3.6426	0.25001
-0.072	-306.582	-293.469	-313.367	-304.473	10.1152	-0.072	-29.0408	-23.2092	-31.5408	-27.375	5.89135	-0.072	-22.4898	-23.2347	-23.301	-23.2679	0.0469	-0.072	-2.18061	-2.03367	-2.35612	-2.19014	0.16144	-0.072	-3.92602	-3.56224	-3.74413	0.25723
-0.073	-309.694	-296.327	-319.796	-308.605	11.7725	-0.073	-29.699	-23.8163	-32.4031	-28.1097	6.07174	-0.073	-23.2041	-23.9031	-23.9541	-23.9286	0.03608	-0.073	-2.24898	-2.08214	-2.4199	-2.25034	0.16888	-0.073	-4.0352	-3.66276	-3.84898	0.26336
-0.074	-315.867	-312.092	-327.347	-318.435	7.94516	-0.074	-30.3878	-24.4235	-33.2653	-28.8444	6.25212	-0.074	-23.8622	-24.648	-24.6327	-24.6403	0.01082	-0.074	-2.32092	-2.13827	-2.49031	-2.3165	0.17606	-0.074	-4.14745	-3.76633	-3.95689	0.26949
-0.075	-320.816	-322.245	-334.643	-325.901	7.60398	-0.075	-31.1531	-25.0306	-34.102	-29.5663	6.41447	-0.075	-24.4949	-25.4184	-25.5306	-25.4745	0.07937	-0.075	-2.39592	-2.19541	-2.5648	-2.38537	0.18492	-0.075	-4.26531	-3.87143	-4.06837	0.27851
-0.076	-328.316	-328.418	-340.459	-332.398	6.98141	-0.076	-31.898	-25.6378	-34.9898	-30.3138	6.61289	-0.076	-25.2449	-26.1173	-26.2194	-26.1684	0.07215	-0.076	-2.47551	-2.25561	-2.64235	-2.45782	0.19397	-0.076	-4.38469	-3.98061	-4.18265	0.28573
-0.077	-334.592	-337.041	-347.551	-339.728	6.88479	-0.077	-32.6225	-26.2653	-35.8622	-31.0638	6.78606	-0.077	-25.9133	-26.8827	-27.0867	-26.9847	0.14431	-0.077	-2.56071	-2.31939	-2.72857	-2.53622	0.20569	-0.077	-4.50714	-4.09235	-4.29974	0.29331
-0.078	-339.745	-337.959	-355.714	-344.473	9.77628	-0.078	-33.3929	-26.8878	-36.7347	-31.8112	6.96284	-0.078	-26.7347	-27.5459	-27.7347	-27.6403	0.13348	-0.078	-2.65	-2.38776	-2.81224	-2.61667	0.2142	-0.078	-4.6301	-4.20765	-4.41888	0.29872
-0.079	-347.245	-339.592	-362.398	-349.745	11.6068	-0.079	-34.1684	-27.5153	-37.6122	-32.5638	7.13961	-0.079	-27.5459	-28.2806	-28.4592	-28.3699	0.12627	-0.079	-2.74643	-2.45918	-2.90561	-2.70374	0.22625	-0.079	-4.75867	-4.32806	-4.54337	0.30449
-0.08	-353.061	-340.765	-370.153	-354.66	14.759	-0.08	-34.9388	-28.148	-38.4847	-33.3163	7.30918	-0.08	-28.1735	-29.2755	-29.3367	-29.3061	0.04329	-0.08	-2.84694	-2.5352	-3.00357	-2.79524	0.23843	-0.08	-4.88929	-4.44949	-4.66939	0.31098
-0.081	-357.857	-356.837	-375.051	-363.248	10.2342	-0.081	-35.6633	-28.7755	-39.3367	-34.0561	7.46791	-0.081	-28.7959	-30.0867	-30.0102	-30.0485	0.05412	-0.081	-2.95306	-2.61378	-3.10459	-2.89048	0.25132	-0.081	-5.02143	-4.57245	-4.79694	0.31748
-0.082	-360.765	-361.378	-380.51	-367.551	11.2272	-0.082	-36.4235	-29.4133	-40.1786	-34.7959	7.61222	-0.082	-29.4643	-30.7704	-30.8622	-30.8163	0.06494	-0.082	-3.06429	-2.69898	-3.21276	-2.99201	0.2644	-0.082	-5.15306	-4.69949	-4.92628	0.32072
-0.083	-364.439	-361.837	-386.633	-370.969	13.627	-0.083	-37.1939	-30.0408	-41.051	-35.5459	7.78539	-0.083	-30.2755	-31.5612	-31.7449	-31.6531	0.12988	-0.083	-3.18316	-2.78776	-3.32551	-3.09881	0.27862	-0.083	-5.29592	-4.82959	-5.06276	0.32974
-0.084	-369.898	-365.663	-394.133	-376.565	15.361	-0.084	-37.9643	-30.6837	-41.9133	-36.2985	7.94052	-0.084	-30.9949	-32.4694	-32.699	-32.5842	0.16235	-0.084	-3.30663	-2.88061	-3.4449	-3.21071	0.29412	-0.084	-5.43878	-4.96224	-5.20051	0.33696
-0.085	-376.122	-371.888	-402.5	-383.503	16.5872	-0.085	-38.7296	-31.3265	-42.7704	-37.0485	8.09204	-0.085	-31.8367	-33.3571	-33.5102	-33.4337	0.10823	-0.085	-3.43878	-2.98112	-3.56888	-3.32959	0.30871	-0.085	-5.58673	-5.09847	-5.3426	0.34526
-0.086	-379.898	-375.204	-414.592	-389.898	21.5139	-0.086	-39.4847	-31.9745	-43.6531	-37.8138	8.258	-0.086	-32.4031	-34.2245	-34.2551	-34.2398	0.02165	-0.086	-3.575	-3.08622	-3.70204	-3.45442	0.32513	-0.086	-5.73469	-5.23469	-5.48469	0.35355
-0.087	-385.561	-389.337	-439.898	-404.932	30.3402	-0.087	-40.25	-32.6429	-44.5153	-38.5791	8.39509	-0.087	-33.2398	-34.9541	-35.148	-35.051	0.13709	-0.087	-3.72041	-3.19796	-3.84286	-3.58707	0.3425	-0.087	-5.88776	-5.37755	-5.63265	0.36077
-0.088	-388.01	-391.684	-438.469	-406.054	28.1322	-0.088	-41.0255	-33.2857	-45.3674	-39.3265	8.543	-0.088	-34.102	-35.699	-36.0204	-35.8597	0.22728	-0.088	-3.87398	-3.31531	-3.9898	-3.72636	0.36066	-0.088	-6.04082	-5.52551	-5.78316	0.36438
-0.089	-394.847	-393.622	-437.245	-408.571	24.8395	-0.089	-41.7704	-33.9439	-46.2143	-40.0791	8.67649	-0.089	-34.9643	-36.6071	-36.8112	-36.7092	0.14431	-0.089	-4.03265	-3.44082	-4.14439	-3.87262	0.3781	-0.089	-6.19388	-5.67857	-5.93622	0.36438
-0.09	-401.122	-400.153	-438.01	-413.095	21.5824	-0.09	-42.5306	-34.6071	-47.0714	-40.8393	8.81358	-0.09	-35.7602	-37.5459	-37.7602	-37.6531	0.15152	-0.09	-4.2051	-3.57245	-4.3102	-4.02925	0.39908	-0.09	-6.35714	-5.83163	-6.09439	0.37159
-0.091	-406.224	-423.52	-439.286	-423.01	16.5365	-0.091	-43.301	-35.2908	-47.949	-41.6199	8.95067	-0.091	-36.4898	-38.4898	-38.6378	-38.5638	0.10462	-0.091	-4.39031	-3.70816	-4.48061	-4.19303	0.42233	-0.091	-6.52551	-5.98469	-6.2551	0.38241
-0.092	-409.439	-444.847	-440.408	-431.565	19.2897	-0.092	-44.0306	-35.9643	-48.8214	-42.3929	9.09137	-0.092	-37.2908	-39.0561	-39.1633	-39.1097	0.07576	-0.092	-4.5801	-3.85408	-4.65969	-4.36463	0.44393	-0.092	-6.69388	-6.14286	-6.41837	0.38963
-0.093	-414.949	-452.347	-441.786	-436.361	19.2802	-0.093	-44.7806	-36.6429	-49.6837	-43.1633	9.22125	-0.093	-37.9643	-40.301	-40.2755	-40.2883	0.01804	-0.093	-4.77755	-4.00663	-4.84847	-4.54422	0.46691	-0.093	-6.86735	-6.30102	-6.58418	0.40045
-0.094	-420.765	-447.398	-442.959	-437.041	14.2687	-0.094	-45.5561	-37.3163	-50.5714	-43.9439	9.37277	-0.094	-38.9439	-41.1786	-41.2347	-41.2066	0.03968	-0.094	-4.98469	-4.16684	-5.04541	-4.73231	0.49066	-0.094	-7.04592	-6.46939	-6.75765	0.40767
-0.095	-423.827	-444.337	-445.357	-437.84	12.1469	-0.095	-46.3214	-37.9898	-51.4286	-44.7092	9.50265	-0.095	-39.801	-41.9643	-42.0816	-42.023	0.08298	-0.095	-5.19898	-4.34031	-5.2551	-4.93146	0.51272	-0.095	-7.22959	-6.63776	-6.93367	0.41849
-0.096	-430.816	-438.827	-449.439	-439.694	9.34147	-0.096	-47.0918	-38.6531	-52.2959	-45.4745	9.64696	-0.096	-40.4745	-42.8316	-43.1684	-43	0.23811	-0.096	-5.42857	-4.52041	-5.46939	-5.13946	0.5365	-0.096	-7.41327	-6.81122	-7.11224	0.42571
-0.097	-437.092	-440.51	-453.878	-443.827	8.87066	-0.097	-47.8367	-39.3316	-53.1633	-46.2475	9.78044	-0.097	-41.4031	-43.6939	-44.0408	-43.8674	0.24532	-0.097	-5.66327	-4.71071	-5.69898	-5.35765	0.56055	-0.097	-7.60204	-6.9949	-7.29847	0.42931
-0.098	-445.663	-447.194	-456.531	-449.796	5.88241	-0.098	-48.602	-40.0255	-54.0816	-47.0536	9.93918	-0.098	-42.1071	-44.8674	-45.051	-44.9592	0.12988	-0.098	-5.91327	-4.91122	-5.94388	-5.58946	0.58756	-0.098	-7.80102	-7.17857	-7.4898	0.44014
-0.099	-449.541	-482.398	-458.367	-463.435	17.0048	-0.099	-49.3469	-40.7245	-54.949	-47.8367	10.0582	-0.099	-43.2959	-45.4847	-45.8929	-45.6888	0.28862	-0.099	-6.16837	-5.12245	-6.18367	-5.82483	0.60833	-0.099	-7.9949	-7.36735	-7.68112	0.44375
-0.1	-454.337	-481.429	-461.786	-465.85	13.9958	-0.1	-50.1122	-41.4235	-55.8163	-48.6199	10.1773	-0.1	-44.199	-46.4541	-46.8214	-46.6378	0.25975	-0.1	-6.43878	-5.33673	-6.44898	-6.07483	0.63923	-0.1	-8.19898	-7.56122	-7.8801	0.45096
-0.101	-454.337	-477.5	-467.296	-466.378	11.6089	-0.101	-50.8826	-42.1326	-56.5816	-49.3571	10.217	-0.101	-44.8622	-47.5765	-47.602	-47.5893	0.01804	-0.101	-6.72449	-5.57143	-6.72449	-6.34014	0.66572	-0.101	-8.40816	-7.7602	-8.08418	0.45818
-0.102	-459.388	-488.01	-502.296	-483.231	21.8496	-0.102	-51.6326	-42.8316	-57.398	-50.1148	10.3	-0.102	-46.0306	-48.5102	-48.4949	-48.5025	0.01082	-0.102	-7.02551	-5.81633	-7.01531	-6.61905	0.6952	-0.102	-8.62245	-7.95918	-8.29082	0.469
-0.103	-466.173	-495.306	-514.796	-492.092	24.4701	-0.103	-52.449	-43.5765	-58.2653	-50.9209	10.3865	-0.103	-46.9133	-49.4694	-49.5816	-49.5255	0.07937	-0.103	-7.33673	-6.07143	-7.31633	-6.90816	0.72471	-0.103	-8.84184	-8.16327	-8.50255	0.47982
-0.104	-468.214	-491.837	-514.796	-491.616	23.2916	-0.104	-53.2143	-44.4235	-59.1326	-51.7781	10.401	-0.104	-47.8061	-50.2602	-50.5918	-50.426	0.2345	-0.104	-7.66327	-6.33163	-7.63776	-7.21088	0.76156	-0.104	-9.06122	-8.37245	-8.71684	0.48704
-0.105	-473.163	-498.827	-514.796	-495.595	21.0036	-0.105	-54.0816	-45.3316	-59.949	-52.6403	10.336	-0.105	-48.551	-51.1225	-51.3775	-51.25	0.18038	-0.105	-8.0051	-6.61735	-7.96429	-7.52891	0.7897	-0.105	-9.28061	-8.58673	-8.93367	0.49065
-0.106	-475.765	-514.796	-514.796	-501.786	22.5343	-0.106	-55.1531	-46.102	-60.8163	-53.4592	10.4046	-0.106	-49.4949	-52.449	-52.449	-52.449	0	-0.106	-8.36735	-6.90816	-8.31633	-7.86395	0.82812	-0.106	-9.52041	-8.81122	-9.16582	0.50147
-0.107	-481.531	-514.796	-514.796	-503.707	19.2057	-0.107	-56.1225	-46.8214	-61.7347	-54.2781	10.5453	-0.107	-50.2245	-53.3163	-53.3674	-53.3418	0.03608	-0.107	-8.73469	-7.21939	-8.67857	-8.21088	0.85912	-0.107	-9.7602	-9.03571	-9.39796	0.51229
-0.108	-481.531	-514.796	-514.796	-503.707	19.2057	-0.108	-56.9898	-47.5969	-62.602	-55.0995	10.6102	-0.108	-51.6326	-54.0816	-54.7959	-54.4388	0.50508	-0.108	-9.09184	-7.54082	-9.05612	-8.56293	0.88535	-0.108	-10.0051	-9.2602	-9.63265	0.52672
-0.109	-483.52	-514.796	-514.796	-504.371	18.0569	-0.109	-57.8061	-48.3061	-63.4694	-55.8878	10.722	-0.109	-53.3163	-54.949	-55.2041	-55.0765	0.18038	-0.109	-9.4949	-7.88265	-9.45408	-8.94388	0.91927	-0.109	-10.2551	-9.4949	-9.875	0.53755
-0.11	-488.01	-514.796	-514.796	-505.867	15.4647	-0.11	-58.5714	-49.0918	-64.3878	-56.7398	10.8158	-0.11	-54.4388	-56.3775	-56.3775	-56.3775	0	-0.11	-9.92347	-8.25	-9.86735	-9.34694	0.95039	-0.11	-10.5051	-9.73469	-10.1199	0.54476
-0.111	-492.296	-514.796	-514.796	-507.296	12.9904	-0.111	-59.2347	-49.9847	-65.3571	-57.6709	10.87	-0.111	-55.4082	-57.1429	-57.8061	-57.4745	0.469	-0.111	-10.3725	-8.61735	-10.3061	-9.76531	0.99471	-0.111	-10.7653	-9.97959	-10.3725	0.55558
-0.112	-493.776	-514.796	-514.796	-507.789	12.1361	-0.112	-59.949	-50.7857	-66.1735	-58.4796	10.8808	-0.112	-56.7347	-58.7245	-58.6225	-58.6735	0.07215	-0.112	-10.8316	-9.0051	-10.7602	-10.199	1.03454	-0.112	-11.0255	-10.2245	-10.625	0.56641
-0.113	-496.888	-514.796	-514.796	-508.827	10.3393	-0.113	-60.7143	-51.4796	-67.0408	-59.2602	11.0035	-0.113	-57.2959	-59.7449	-59.7959	-59.7704	0.03608	-0.113	-11.301	-9.41327	-11.2245	-10.6463	1.06849	-0.113	-11.2908	-10.4847	-10.8878	0.57001
-0.114	-498.367		-514.796	-506.582	11.6167	-0.114	-61.5306	-52.1939	-67.8571	-60.0255	11.0756	-0.114	-58.2143	-61.0204	-61.1735	-61.0969	0.10823	-0.114	-11.8061	-9.84184	-11.7194	-11.1225	1.10989	-0.114	-11.5612	-10.7449	-11.1531	0.57723
-0.115	-502.908		-514.796	-508.852	8.40591	-0.115	-62.3469	-52.9592	-68.7245	-60.8418	11.1478	-0.115	-59.3878	-61.7857	-61.8878	-61.8367	0.07215	-0.115	-12.3367	-10.2857	-12.2296	-11.6174	1.15447	-0.115	-11.8367	-11.0051	-11.4209	0.58805
-0.116	-505.153		-514.796	-509.974	6.81853	-0.116	-63.1633	-53.6735	-69.5918	-61.6326	11.256	-0.116	-60.1531	-62.8061	-63.5204	-63.1633	0.50508	-0.116	-12.8826	-10.7602	-12.7653	-12.136	1.19297	-0.116	-12.1225	-11.2755	-11.699	0.59888
-0.117	-514.796		-514.796	-514.796	0	-0.117	-64.0306	-54.4388	-70.4592	-62.449	11.3281	-0.117	-60.6633	-63.8775	-64.1837	-64.0306	0.21646	-0.117	-13.4388	-11.2602	-13.3163	-12.6718	1.22398	-0.117	-12.4184	-11.551	-11.9847	0.61331
-0.118	-514.796			-514.796	--	-0.118	-64.7449	-55.1531	-71.3265	-63.2398	11.4364	-0.118	-62.2959	-65.3571	-64.8469	-65.102	0.36077	-0.118	-14.0255	-11.7755	-13.898	-13.233	1.26383	-0.118	-12.7092	-11.8316	-12.2704	0.62052
-0.119	-514.796			-514.796	--	-0.119	-65.5612	-55.9184	-72.2959	-64.1071	11.5807	-0.119	-63.2653	-66.1225	-66.8878	-66.5051	0.54115	-0.119	-14.6326	-12.301	-14.4898	-13.8078	1.30688	-0.119	-13.0102	-12.1174	-12.5638	0.63135
-0.12	-514.796			-514.796	--	-0.12	-66.3265	-56.6837	-73.1633	-64.9235	11.6528	-0.12	-63.5204	-67.1939	-68.5204	-67.8571	0.938	-0.12	-15.2704	-12.8571	-15.1225	-14.4167	1.35261	-0.12	-13.3163	-12.4133	-12.8648	0.63856
						-0.121	-67.1429	-57.449	-74.0306	-65.7398	11.725	-0.121	-65	-68.5714	-69.949	-69.2602	0.97408	-0.121	-15.9235	-13.4286	-15.7704	-15.0408	1.39834	-0.121	-13.6225	-12.7143	-13.1684	0.64217
						-0.122	-67.9592	-58.2143	-74.898	-66.5561	11.7971	-0.122	-65.6122	-69.4388	-70.8163	-70.1275	0.97408	-0.122	-16.6225	-14.0204	-16.449	-15.6973	1.4548	-0.122	-13.9388	-13.0204	-13.4796	0.64938
						-0.123	-68.7755	-58.9796	-75.7653	-67.3725	11.8693	-0.123	-66.1735	-70.6122	-71.7347	-71.1735	0.79369	-0.123	-17.3367	-14.648	-17.148	-16.3775	1.50084	-0.123	-14.2602	-13.3265	-13.7934	0.66021
						-0.124	-69.5918	-59.6939	-76.7347	-68.2143	12.0497	-0.124	-67.6531	-72.0408	-72.1429	-72.0918	0.07215	-0.124	-18.0714	-15.2908	-17.8775	-17.0799	1.55245	-0.124	-14.5867	-13.648	-14.1174	0.66381
						-0.125	-70.3571	-60.4592	-77.6531	-69.0561	12.1579	-0.125	-69.0306	-72.3469	-74.1326	-73.2398	1.26269	-0.125	-18.8469	-15.9745	-18.6378	-17.8197	1.60144	-0.125	-14.9235	-13.9694	-14.4464	0.67464
						-0.126	-71.2755	-61.2755	-78.5204	-69.898	12.194	-0.126	-69.898	-74.2347	-74.8469	-74.5408	0.43292	-0.126	-19.648	-16.6786	-19.4235	-18.5833	1.65339	-0.126	-15.2653	-14.2908	-14.7781	0.68907
						-0.127	-72.0408	-62.0408	-79.4388	-70.7398	12.3022	-0.127	-70.9694	-75.102	-75.9694	-75.5357	0.61331	-0.127	-20.4745	-17.4133	-20.2347	-19.3742	1.7024	-0.127	-15.6122	-14.6225	-15.1174	0.69989
						-0.128	-72.8571	-62.8061	-80.2551	-71.5306	12.3383	-0.128	-71.4796	-75.9694	-76.8878	-76.4286	0.64938	-0.128	-21.3367	-18.1786	-21.0816	-20.199	1.75437	-0.128	-15.9745	-14.9643	-15.4694	0.71432
						-0.129	-73.7245	-63.6225	-81.1225	-72.3725	12.3744	-0.129	-72.0408	-77.602	-78.3674	-77.9847	0.54115	-0.129	-22.2194	-18.9694	-21.9694	-21.0527	1.80854	-0.129	-16.3367	-15.3112	-15.824	0.72515
						-0.13	-74.5918	-64.4388	-82.0408	-73.2398	12.4465	-0.13	-72.8061	-78.7245	-79.7959	-79.2602	0.75761	-0.13	-23.1378	-19.801	-22.8673	-21.9354	1.85334	-0.13	-16.7041	-15.6633	-16.1837	0.73597
						-0.131	-75.3571	-65.2551	-82.8571	-74.0561	12.4465	-0.131	-73.7755	-79.4898	-80.5102	-80	0.72154	-0.131	-24.0969	-20.6429	-23.801	-22.8469	1.91452	-0.131	-17.0816	-16.0204	-16.551	0.7504
						-0.132	-76.1735	-66.0204	-83.7755	-74.898	12.5548	-0.132	-75.2041	-80.3061	-81.2755	-80.7908	0.68546	-0.132	-25.0663	-21.5306	-24.7806	-23.7925	1.96407	-0.132	-17.4592	-16.398	-16.9286	0.7504
						-0.133	-76.9898	-66.8367	-84.7449	-75.7908	12.663	-0.133	-76.3775	-81.2755	-82.9592	-82.1174	1.19054	-0.133	-26.0867	-22.449	-25.7959	-24.7772	2.02154	-0.133	-17.852	-16.7704	-17.3112	0.76483
						-0.134	-77.7551	-67.6531	-85.6122	-76.6326	12.6991	-0.134	-77.9592	-82.2449	-83.9286	-83.0867	1.19054	-0.134	-27.148	-23.398	-26.8367	-25.7942	2.08105	-0.134	-18.2449	-17.148	-17.6964	0.77565
						-0.135	-78.7245	-68.4184	-86.6326	-77.5255	12.8794	-0.135	-79.0816	-83.9796	-85.3061	-84.6429	0.938	-0.135	-28.2245	-24.3878	-27.9133	-26.8418	2.13099	-0.135	-18.648	-17.5306	-18.0893	0.79008
						-0.136	-79.5408	-69.2347	-87.7551	-78.4949	13.0959	-0.136	-80.102	-84.7959	-86.5816	-85.6888	1.26269	-0.136	-29.3571	-25.398	-29.0204	-27.9252	2.1951	-0.136	-19.0561	-17.9286	-18.4923	0.7973
						-0.137	-80.3571	-70	-88.7245	-79.3622	13.2402	-0.137	-80.7143	-87.0408	-87.449	-87.2449	0.28862	-0.137	-30.5102	-26.4592	-30.1633	-29.0442	2.24542	-0.137	-19.4745	-18.3316	-18.9031	0.80812
						-0.138	-81.6326	-70.7653	-89.6939	-80.2296	13.3845	-0.138	-82.9592	-87.8061	-88.6735	-88.2398	0.61331	-0.138	-31.7041	-27.551	-31.3418	-30.199	2.30034	-0.138	-19.898	-18.7398	-19.3189	0.81895
						-0.139	-82.7551	-71.6326	-90.6122	-81.1225	13.4206	-0.139	-84.8469	-89.2857	-89.4898	-89.3878	0.14431	-0.139	-32.9337	-28.6837	-32.5612	-31.3929	2.3536	-0.139	-20.3316	-19.1633	-19.7475	0.82616
						-0.14	-83.3674	-72.449	-91.5306	-81.9898	13.4927	-0.14	-85.2041	-90.7653	-90.8674	-90.8163	0.07215	-0.14	-34.199	-29.8367	-33.8214	-32.6191	2.41694	-0.14	-20.7755	-19.5867	-20.1811	0.84059
						-0.141	-84.0816	-73.2653	-92.398	-82.8316	13.5288	-0.141	-86.4796	-92.2449	-92.398	-92.3214	0.10823	-0.141	-35.5204	-31.0306	-35.1174	-33.8895	2.48402	-0.141	-21.2245	-20.0153	-20.6199	0.85502
						-0.142	-84.8469	-74.0816	-93.4184	-83.75	13.6731	-0.142	-87.2959	-93.5204	-93.9286	-93.7245	0.28862	-0.142	-36.8674	-32.2704	-36.4541	-35.1973	2.54315	-0.142	-21.6735	-20.4541	-21.0638	0.86224
						-0.143	-85.6122	-74.898	-94.3367	-84.6174	13.7453	-0.143	-88.0612	-93.9796	-95.051	-94.5153	0.75761	-0.143	-38.2551	-33.5612	-37.8214	-36.5459	2.5939	-0.143	-22.1327	-20.898	-21.5153	0.87306
						-0.144	-86.3775	-75.7143	-95.2551	-85.4847	13.8174	-0.144	-88.1122	-95.3571	-96.9898	-96.1735	1.15446	-0.144	-39.6684	-34.8878	-39.2296	-37.9286	2.64255	-0.144	-22.5918	-21.3469	-21.9694	0.88028
						-0.145	-87.0918	-76.5306	-96.1735	-86.352	13.8896	-0.145	-89.0306	-96.9388	-97.602	-97.2704	0.469	-0.145	-41.1582	-36.2347	-40.6786	-39.3571	2.71473	-0.145	-23.0714	-21.8061	-22.4388	0.89471
						-0.146	-87.8571	-77.3469	-97.0918	-87.2194	13.9618	-0.146	-91.3265	-98.3674	-99.1326	-98.75	0.54115	-0.146	-42.6786	-37.6429	-42.1582	-40.8265	2.76939	-0.146	-23.5561	-22.2653	-22.9107	0.91274
						-0.147	-88.5714	-78.2143	-98.0102	-88.1122	13.9978	-0.147	-92.8061	-99.4388	-99.6939	-99.5663	0.18038	-0.147	-44.2347	-39.0714	-43.6888	-42.3316	2.83658	-0.147	-24.0459	-22.7347	-23.3903	0.92718
						-0.148	-89.3878	-79.2857	-98.8775	-89.0816	13.8535	-0.148	-94.7449	-100.663	-100.918	-100.791	0.18038	-0.148	-45.9337	-40.5765	-45.2755	-43.9286	2.92155	-0.148	-24.5561	-23.2092	-23.8827	0.95243
						-0.149	-90.102	-80.3061	-99.7449	-90.0255	13.7453	-0.149	-95.7653	-101.888	-102.296	-102.092	0.28862	-0.149	-47.8112	-42.1071	-46.8929	-45.6037	3.06276	-0.149	-25.0663	-23.7041	-24.3852	0.96325
						-0.15	-90.8163	-81.7347	-100.612	-91.1735	13.3484	-0.15	-96.4286	-102.551	-103.776	-103.163	0.86585	-0.15	-49.9337	-43.6837	-48.5561	-47.3912	3.28382	-0.15	-25.5816	-24.1939	-24.8878	0.98129
						-0.151	-91.6326	-82.9082	-101.531	-92.2194	13.1681	-0.151	-96.9388	-103.214	-104.541	-103.878	0.938	-0.151	-51.8878	-45.3163	-50.2449	-49.1497	3.41988	-0.151	-26.1071	-24.699	-25.4031	0.99572
						-0.152	-92.449	-83.9286	-102.449	-93.1888	13.0959	-0.152	-98.0612	-104.541	-106.02	-105.281	1.04623	-0.152	-53.8265	-46.9694	-51.9898	-50.9286	3.54961	-0.152	-26.648	-25.2143	-25.9311	1.01376
						-0.153	-93.2143	-84.8469	-103.418	-94.1326	13.132	-0.153	-99.5408	-105.867	-107.653	-106.76	1.26269	-0.153	-55.7653	-48.699	-53.8265	-52.7636	3.65111	-0.153	-27.1837	-25.7296	-26.4566	1.02819
						-0.154	-94.0816	-85.7653	-104.388	-95.0765	13.1681	-0.154	-100.459	-107.551	-108.418	-107.985	0.61331	-0.154	-57.8061	-50.4745	-55.6633	-54.648	3.76979	-0.154	-27.7347	-26.2551	-26.9949	1.04623
						-0.155	-94.898	-86.5816	-105.306	-95.9439	13.2402	-0.155	-102.245	-109.694	-109.796	-109.745	0.07215	-0.155	-59.898	-52.2959	-57.5	-56.5646	3.88638	-0.155	-28.301	-26.7959	-27.5485	1.06427
						-0.156	-95.6633	-87.5	-106.173	-96.8367	13.2041	-0.156	-103.622	-110.969	-111.122	-111.046	0.10823	-0.156	-61.9898	-54.1326	-59.4388	-58.5204	4.00827	-0.156	-28.8673	-27.3316	-28.0995	1.08591
						-0.157	-96.4286	-88.3163	-107.092	-97.7041	13.2763	-0.157	-104.439	-112.041	-112.296	-112.168	0.18038	-0.157	-64.1326	-56.0714	-61.4286	-60.5442	4.10273	-0.157	-29.4439	-27.8878	-28.6658	1.10034
						-0.158	-97.1939	-89.2347	-108.061	-98.648	13.3124	-0.158	-105.459	-113.214	-114.337	-113.776	0.79369	-0.158	-66.2755	-58.0102	-63.4184	-62.568	4.19775	-0.158	-30.0255	-28.4592	-29.2423	1.10756
						-0.159	-98.0102	-90.2551	-108.98	-99.6174	13.2402	-0.159	-107.5	-114.286	-115.357	-114.821	0.75761	-0.159	-68.5204	-60.051	-65.5102	-64.6939	4.2933	-0.159	-30.6122	-29.0255	-29.8189	1.12199
						-0.16	-98.8265	-91.1735	-109.898	-100.536	13.2402	-0.16	-109.337	-115.714	-116.633	-116.173	0.64938	-0.16	-70.8674	-62.0918	-67.602	-66.8537	4.43535	-0.16	-31.2143	-29.5867	-30.4005	1.15085
						-0.161	-99.6429	-92.1939	-110.765	-101.48	13.132	-0.161	-110.969	-116.224	-117.245	-116.735	0.72154	-0.161	-73.2143	-64.2347	-69.7959	-69.0816	4.53221	-0.161	-31.8316	-30.1684	-31	1.17611
						-0.162	-100.51	-93.0102	-111.633	-102.321	13.1681	-0.162	-111.582	-116.939	-118.98	-117.959	1.44308	-0.162	-75.6122	-66.3775	-71.9898	-71.3265	4.65294	-0.162	-32.449	-30.7602	-31.6046	1.19414
						-0.163	-101.327	-93.9286	-112.5	-103.214	13.132	-0.163	-112.704	-117.959	-120.663	-119.311	1.91207	-0.163	-78.0612	-68.5714	-74.2347	-73.6225	4.77443	-0.163	-33.0867	-31.3622	-32.2245	1.2194
						-0.164	-102.143	-94.7959	-113.367	-104.082	13.132	-0.164	-113.878	-120.918	-123.418	-122.168	1.76777	-0.164	-80.5102	-70.7653	-76.5816	-75.9524	4.90283	-0.164	-33.7398	-31.9796	-32.8597	1.24465
						-0.165	-102.908	-95.7653	-114.388	-105.077	13.1681	-0.165	-114.286	-123.469	-124.796	-124.133	0.938	-0.165	-83.1122	-73.1122	-78.9286	-78.3843	5.02216	-0.165	-34.3826	-32.5816	-33.4821	1.27351
						-0.166	-103.673	-96.6326	-115.306	-105.969	13.2041	-0.166	-114.643	-125.357	-125.255	-125.306	0.07215	-0.166	-85.6122	-75.4592	-81.3265	-80.7993	5.09702	-0.166	-35.0306	-33.199	-34.1148	1.29516
						-0.167	-104.49	-97.602	-116.429	-107.015	13.3124	-0.167	-116.378	-126.786	-126.837	-126.811	0.03608	-0.167	-88.3163	-77.9082	-83.7755	-83.3333	5.21815	-0.167	-35.6939	-33.8265	-34.7602	1.32041
						-0.168	-105.306	-98.5714	-117.347	-107.959	13.2763	-0.168	-118.163	-127.296	-127.296	-127.296	0	-0.168	-91.0204	-80.3571	-86.2755	-85.8843	5.34238	-0.168	-36.3622	-34.4796	-35.4209	1.33124
						-0.169	-105.969	-99.4388	-118.214	-108.827	13.2763	-0.169	-118.571	-129.082	-129.133	-129.107	0.03608	-0.169	-93.7245	-82.9082	-88.8775	-88.5034	5.41786	-0.169	-37.051	-35.1429	-36.0969	1.34928
						-0.17	-106.735	-100.408	-119.847	-110.128	13.7453	-0.17	-118.418	-130.969	-129.184	-130.077	1.26269	-0.17	-96.6837	-85.5102	-91.5306	-91.2415	5.59234	-0.17	-37.7449	-35.7857	-36.7653	1.38535
						-0.171	-107.5	-101.429	-122.806	-112.117	15.1162	-0.171	-118.776	-132.143	-131.582	-131.862	0.39685	-0.171	-99.3878	-88.1122	-94.6429	-94.0476	5.66127	-0.171	-38.4388	-36.4439	-37.4413	1.41061
						-0.172	-108.316	-102.245	-123.929	-113.087	15.3327	-0.172	-120.765	-132.296	-133.418	-132.857	0.79369	-0.172	-102.449	-90.8163	-98.1122	-97.1258	5.87872	-0.172	-39.1429	-37.1225	-38.1326	1.42864
						-0.173	-109.184	-103.929	-124.541	-114.235	14.5751	-0.173	-123.469	-133.929	-134.643	-134.286	0.50508	-0.173	-105.459	-93.5714	-101.48	-100.17	6.0511	-0.173	-39.8571	-37.7959	-38.8265	1.45751
						-0.174	-109.949	-104.949	-125.102	-115.026	14.2504	-0.174	-125.408	-136.327	-136.327	-136.327	0	-0.174	-108.469	-96.3265	-104.337	-103.044	6.17375	-0.174	-40.5816	-38.4847	-39.5332	1.48276
						-0.175	-110.714	-105.612	-125.612	-115.612	14.1421	-0.175	-127.194	-137.449	-136.939	-137.194	0.36077	-0.175	-111.684	-99.1837	-107.194	-106.02	6.33208	-0.175	-41.3214	-39.1684	-40.2449	1.52244
						-0.176	-111.531	-106.327	-125.867	-116.097	13.8174	-0.176	-128.827	-138.571	-141.48	-140.026	2.05638	-0.176	-114.694	-101.99	-110.051	-108.912	6.42823	-0.176	-42.0561	-39.8674	-40.9617	1.5477
						-0.177	-112.296	-107.143	-126.531	-116.837	13.7092	-0.177	-130.306	-140.051	-146.276	-143.163	4.40138	-0.177	-117.908	-104.898	-112.959	-111.922	6.56685	-0.177	-42.8163	-40.5867	-41.7015	1.57656
						-0.178	-113.112	-107.959	-127.296	-117.628	13.6731	-0.178	-133.776	-140.867	-146.48	-143.673	3.96846	-0.178	-121.786	-107.806	-115.918	-115.17	7.01977	-0.178	-43.5867	-41.3112	-42.449	1.60903
						-0.179	-113.929	-108.776	-127.908	-118.342	13.5288	-0.179	-134.949	-141.122	-146.531	-143.827	3.82415	-0.179	-127.245	-110.765	-118.878	-118.963	8.24012	-0.179	-44.3725	-42.0204	-43.1964	1.66314
						-0.18	-114.694	-109.592	-128.469	-119.031	13.3484	-0.18	-134.49	-143.214	-146.48	-144.847	2.30892	-0.18	-131.02	-113.827	-121.99	-122.279	8.60058	-0.18	-45.1531	-42.7653	-43.9592	1.6884
						-0.181	-115.459	-110.357	-129.184	-119.77	13.3124	-0.181	-135.408	-146.888	-148.316	-147.602	1.01015	-0.181	-134.643	-116.99	-125.153	-125.595	8.83483	-0.181	-45.949	-43.5663	-44.7576	1.68479
						-0.182	-116.122	-111.276	-130.051	-120.663	13.2763	-0.182	-135.612	-148.571	-150.102	-149.337	1.08231	-0.182	-138.418	-120.255	-128.367	-129.014	9.09886	-0.182	-46.7602	-44.4133	-45.5867	1.65954
						-0.183	-117.041	-112.194	-130.969	-121.582	13.2763	-0.183	-135.51	-150.051	-153.061	-151.556	2.12854	-0.183	-142.194	-123.52	-131.531	-132.415	9.36809	-0.183	-47.5867	-45.1939	-46.3903	1.69201
						-0.184	-118.776	-113.061	-131.735	-122.398	13.2041	-0.184	-137.857	-150.714	-154.592	-152.653	2.74184	-0.184	-145.969	-126.735	-134.745	-135.816	9.662	-0.184	-48.4184	-45.9745	-47.1964	1.72808
						-0.185	-121.429	-113.878	-132.5	-123.189	13.1681	-0.185	-138.01	-152.806	-155.102	-153.954	1.62346	-0.185	-149.949	-130	-138.112	-139.354	10.0323	-0.185	-49.2653	-46.75	-48.0076	1.77859
						-0.186	-122.959	-114.847	-133.367	-124.107	13.0959	-0.186	-141.837	-157.5	-157.092	-157.296	0.28862	-0.186	-153.827	-133.367	-141.48	-142.891	10.3024	-0.186	-50.1174	-47.5612	-48.8393	1.80745
						-0.187	-123.622	-115.714	-134.235	-124.974	13.0959	-0.187	-143.673	-158.061	-159.592	-158.827	1.08231	-0.187	-157.755	-136.786	-144.898	-146.48	10.5738	-0.187	-50.9592	-48.4235	-49.6913	1.79302
						-0.188	-124.133	-116.531	-135.204	-125.867	13.2041	-0.188	-143.929	-159.286	-162.857	-161.071	2.52538	-0.188	-161.786	-140.51	-148.265	-150.187	10.7672	-0.188	-51.8367	-49.2347	-50.5357	1.83992
						-0.189	-125.459	-117.449	-136.122	-126.786	13.2041	-0.189	-143.724	-161.48	-162.857	-162.168	0.97408	-0.189	-165.918	-144.031	-151.786	-153.912	11.0976	-0.189	-52.7551	-50.051	-51.4031	1.91207
						-0.19	-126.786	-118.367	-136.99	-127.679	13.1681	-0.19	-145.153	-164.388	-164.133	-164.26	0.18038	-0.19	-170.102	-147.653	-155.255	-157.67	11.4177	-0.19	-53.6735	-50.898	-52.2857	1.96258
						-0.191	-127.602	-119.235	-137.653	-128.444	13.0237	-0.191	-146.173	-165.459	-164.286	-164.872	0.82977	-0.191	-174.286	-151.429	-158.878	-161.531	11.6572	-0.191	-54.5408	-51.7347	-53.1378	1.98423
						-0.192	-128.061	-120.102	-138.316	-129.209	12.8794	-0.192	-150.765	-164.694	-163.98	-164.337	0.50508	-0.192	-178.673	-155.255	-162.5	-165.476	11.9895	-0.192	-55.4082	-52.551	-53.9796	2.02031
						-0.193	-128.622	-121.02	-138.929	-129.974	12.663	-0.193	-152.5	-167.602	-165.765	-166.684	1.29877	-0.193	-182.857	-160	-166.02	-169.626	11.8474	-0.193	-56.3265	-53.4184	-54.8725	2.05638
						-0.194	-129.184	-121.888	-139.745	-130.816	12.6269	-0.194	-153.929	-168.469	-169.133	-168.801	0.469	-0.194	-187.449	-164.694	-169.847	-173.997	11.9316	-0.194	-57.2449	-54.2857	-55.7653	2.09246
						-0.195	-129.796	-122.755	-140.918	-131.837	12.8434	-0.195	-153.214	-168.98	-170.612	-169.796	1.15446	-0.195	-191.837	-168.367	-173.316	-177.84	12.3714	-0.195	-58.1122	-55.102	-56.6071	2.12854
						-0.196	-130.51	-123.622	-141.735	-132.679	12.8073	-0.196	-154.847	-171.735	-171.837	-171.786	0.07215	-0.196	-196.276	-172.245	-176.888	-181.803	12.747	-0.196	-59.0816	-55.9694	-57.5255	2.20069
						-0.197	-131.122	-124.592	-142.602	-133.597	12.7351	-0.197	-155	-173.878	-173.01	-173.444	0.61331	-0.197	-200.612	-176.378	-180.612	-185.867	12.9438	-0.197	-60	-56.8878	-58.4439	2.20069
						-0.198	-131.633	-125.51	-143.469	-134.49	12.6991	-0.198	-156.786	-173.827	-174.184	-174.005	0.25254	-0.198	-205.255	-180.357	-184.388	-190	13.3641	-0.198	-60.9184	-57.8061	-59.3622	2.20069
						-0.199	-132.347	-126.429	-144.184	-135.306	12.5548	-0.199	-160.153	-176.276	-174.694	-175.485	1.11838	-0.199	-209.694	-184.439	-188.367	-194.167	13.5897	-0.199	-61.8878	-59.2347	-60.5612	1.876
						-0.2	-133.112	-127.245	-144.949	-136.097	12.5187	-0.2	-160.408	-178.265	-175.969	-177.117	1.62346	-0.2	-214.592	-188.827	-192.143	-198.52	14.0167	-0.2	-62.9082	-60.4082	-61.6582	1.76777
						-0.201	-133.878	-128.214	-145.918	-137.066	12.5187	-0.201	-161.02	-178.98	-175.816	-177.398	2.23677	-0.201	-219.337	-193.316	-195.867	-202.84	14.3433	-0.201	-63.8265	-61.4796	-62.6531	1.65954
						-0.202	-134.643	-129.184	-146.786	-137.985	12.4465	-0.202	-161.48	-179.796	-176.837	-178.316	2.09246	-0.202	-224.388	-197.449	-199.796	-207.211	14.9218	-0.202	-64.7959	-62.5	-63.648	1.62346
						-0.203	-135.306	-130.051	-147.602	-138.827	12.4105	-0.203	-162.245	-183.571	-175.969	-179.77	5.37545	-0.203	-229.388	-201.633	-203.724	-211.582	15.456	-0.203	-65.8163	-63.4694	-64.6429	1.65954
						-0.204	-136.173	-130.867	-148.367	-139.617	12.3744	-0.204	-163.724	-184.388	-178.878	-181.633	3.8963	-0.204	-234.286	-205.306	-207.755	-215.782	16.0711	-0.204	-66.8367	-64.3878	-65.6122	1.73169
						-0.205	-136.786	-131.684	-149.184	-140.434	12.3744	-0.205	-165.612	-185.51	-180.969	-183.24	3.21084	-0.205	-239.286	-209.133	-211.684	-220.034	16.7212	-0.205	-67.8571	-65.3061	-66.5816	1.80384
						-0.206	-137.398	-132.551	-150	-141.276	12.3383	-0.206	-165.765	-186.48	-185.918	-186.199	0.39685	-0.206	-244.439	-213.163	-215.714	-224.439	17.3674	-0.206	-68.8265	-66.2755	-67.551	1.80384
						-0.207	-138.061	-133.418	-150.918	-142.168	12.3744	-0.207	-170.153	-184.949	-187.398	-186.173	1.73169	-0.207	-249.796	-217.143	-219.796	-228.912	18.135	-0.207	-69.898	-67.2449	-68.5714	1.876
						-0.208	-138.776	-134.388	-151.837	-143.112	12.3383	-0.208	-172.398	-188.929	-189.592	-189.26	0.469	-0.208	-254.388	-221.888	-223.776	-233.35	18.2434	-0.208	-70.9184	-68.2653	-69.5918	1.876
						-0.209	-139.541	-135.204	-152.704	-143.954	12.3744	-0.209	-174.796	-194.898	-190.714	-192.806	2.9583	-0.209	-259.439	-226.276	-227.602	-237.772	18.7756	-0.209	-71.9898	-69.2347	-70.6122	1.94815
						-0.21	-140.255	-136.071	-153.367	-144.719	12.2301	-0.21	-172.347	-198.061	-190.561	-194.311	5.3033	-0.21	-264.337	-231.122	-231.735	-242.398	19.002	-0.21	-73.0102	-70.2551	-71.6326	1.94815
						-0.211	-141.02	-136.939	-154.133	-145.536	12.1579	-0.211	-172.806	-198.265	-192.143	-195.204	4.32923	-0.211	-269.592	-239.592	-235.816	-248.333	18.5069	-0.211	-74.0816	-71.2245	-72.6531	2.02031
						-0.212	-141.735	-137.755	-155.051	-146.403	12.2301	-0.212	-173.571	-199.388	-191.786	-195.587	5.37545	-0.212	-275.153	-259.184	-245.561	-259.966	14.8114	-0.212	-75.1531	-72.2449	-73.699	2.05638
						-0.213	-142.449	-138.622	-155.918	-147.27	12.2301	-0.213	-175.408	-202.194	-192.398	-197.296	6.92676	-0.213	-280.459	-266.071	-252.755	-266.429	13.8555	-0.213	-76.1735	-73.2653	-74.7194	2.05638
						-0.214	-143.214	-139.796	-156.786	-148.291	12.0136	-0.214	-184.031	-204.439	-193.367	-198.903	7.82868	-0.214	-285.459	-269.592	-256.633	-270.561	14.4377	-0.214	-77.2959	-74.4388	-75.8674	2.02031
						-0.215	-144.082	-140.612	-157.704	-149.158	12.0858	-0.215	-187.755	-205.051	-197.245	-201.148	5.51976	-0.215	-290.561	-272.806	-261.531	-274.966	14.6353	-0.215	-78.4184	-75.5102	-76.9643	2.05638
						-0.216	-147.143	-141.633	-158.52	-150.077	11.9414	-0.216	-190.255	-205	-201.48	-203.24	2.4893	-0.216	-295.714	-276.122	-273.878	-281.905	12.012	-0.216	-81.0714	-76.5306	-78.801	3.21084
						-0.217	-149.898	-144.337	-159.337	-151.837	10.6066	-0.217	-189.235	-204.541	-201.02	-202.781	2.4893	-0.217	-300.969	-280.255	-291.786	-291.003	10.3793	-0.217	-83.4184	-77.6531	-80.5357	4.07669
						-0.218	-150.765	-147.755	-160.153	-153.954	8.76668	-0.218	-190.663	-208.98	-201.224	-205.102	5.48369	-0.218	-307.041	-284.031	-296.837	-295.969	11.5296	-0.218	-84.6939	-78.6735	-81.6837	4.25707
						-0.219	-151.327	-148.316	-160.867	-154.592	8.87491	-0.219	-191.122	-211.071	-203.469	-207.27	5.37545	-0.219	-312.347	-287.551	-299.286	-299.728	12.4039	-0.219	-85.8674	-79.8469	-82.8571	4.25707
						-0.22	-152.347	-149.286	-161.582	-155.434	8.69453	-0.22	-193.265	-212.959	-205.153	-209.056	5.51976	-0.22	-318.01	-291.939	-301.837	-303.929	13.161	-0.22	-86.9898	-80.8163	-83.9031	4.3653
						-0.221	-153.265	-151.071	-162.449	-156.76	8.04514	-0.221	-196.327	-215.357	-207.959	-211.658	5.23115	-0.221	-324.439	-295.765	-304.082	-308.095	14.7521	-0.221	-88.1122	-81.8878	-85	4.40138
						-0.222	-154.082	-151.888	-163.418	-157.653	8.15337	-0.222	-197.704	-216.02	-207.653	-211.837	5.91661	-0.222	-329.388	-299.541	-306.939	-311.956	15.5431	-0.222	-89.2347	-82.9592	-86.0969	4.43746
						-0.223	-155	-152.296	-164.286	-158.291	8.47807	-0.223	-199.133	-214.592	-208.316	-211.454	4.43746	-0.223	-332.245	-303.469	-310.255	-315.323	15.0423	-0.223	-90.3571	-84.0306	-87.1939	4.47353
						-0.224	-155.612	-152.908	-165.204	-159.056	8.69453	-0.224	-199.439	-214.388	-209.745	-212.066	3.283	-0.224	-339.031	-307.398	-313.878	-320.102	16.7097	-0.224	-91.5306	-85.1531	-88.3418	4.50961
						-0.225	-156.786	-154.439	-166.173	-160.306	8.29768	-0.225	-200.459	-214.286	-211.633	-212.959	1.876	-0.225	-345.408	-311.99	-317.551	-324.983	17.9059	-0.225	-92.7041	-86.3265	-89.5153	4.50961
						-0.226	-156.939	-155.714	-167.041	-161.378	8.00907	-0.226	-201.122	-215.408	-214.082	-214.745	0.938	-0.226	-351.173	-316.888	-321.02	-329.694	18.7163	-0.226	-93.9286	-87.449	-90.6888	4.58176
						-0.227	-157.959	-156.786	-167.908	-162.347	7.86476	-0.227	-203.163	-219.235	-216.735	-217.985	1.76777	-0.227	-357.398	-320.306	-324.49	-334.065	20.3152	-0.227	-95.102	-88.5714	-91.8367	4.61784
						-0.228	-159.49	-157.5	-168.673	-163.087	7.90084	-0.228	-202.347	-222.5	-220.765	-221.633	1.22661	-0.228	-362.806	-324.184	-327.755	-338.248	21.3425	-0.228	-96.3775	-89.7449	-93.0612	4.68999
						-0.229	-159.694	-158.571	-169.337	-163.954	7.61222	-0.229	-201.633	-221.327	-221.327	-221.327	0	-0.229	-368.469	-329.592	-331.224	-343.095	21.9898	-0.229	-97.6531	-90.9694	-94.3112	4.72607
						-0.23	-160.408	-159.235	-170.102	-164.668	7.68437	-0.23	-200.561	-223.571	-228.469	-226.02	3.46338	-0.23	-374.49	-333.929	-350.306	-352.908	20.4054	-0.23	-98.9796	-92.0918	-95.5357	4.87038
						-0.231	-162.143	-160.357	-171.122	-165.74	7.61222	-0.231	-207.347	-229.133	-233.367	-231.25	2.99438	-0.231	-380.612	-340.612	-375.612	-365.612	21.7945	-0.231	-100.255	-93.2143	-96.7347	4.97861
						-0.232	-162.194	-161.224	-172.296	-166.76	7.82868	-0.232	-211.939	-229.133	-234.184	-231.658	3.57161	-0.232	-386.173	-369.694	-381.939	-379.269	8.55811	-0.232	-101.531	-94.4388	-97.9847	5.01469
						-0.233	-162.449	-162.755	-175.867	-169.311	9.27176	-0.233	-212.194	-229.643	-236.173	-232.908	4.61784	-0.233	-391.327	-393.112	-383.367	-389.269	5.18813	-0.233	-102.653	-95.6122	-99.1326	4.97861
						-0.234	-162.704	-163.52	-178.724	-171.122	10.7509	-0.234	-211.48	-229.337	-237.602	-233.469	5.84445	-0.234	-396.224	-393.01	-383.724	-390.986	6.4911	-0.234	-103.878	-96.7347	-100.306	5.05076
						-0.235	-163.622	-164.541	-179.643	-172.092	10.6788	-0.235	-212.5	-228.776	-236.122	-232.449	5.19507	-0.235	-402.347	-390.663	-383.827	-392.279	9.36531	-0.235	-105.204	-97.9592	-101.582	5.12292
						-0.236	-164.745	-165.102	-180.561	-172.832	10.9313	-0.236	-217.092	-233.367	-237.398	-235.383	2.85007	-0.236	-408.52	-389.592	-385.153	-394.422	12.4099	-0.236	-106.582	-99.7449	-103.163	4.8343
						-0.237	-165.459	-166.429	-181.378	-173.903	10.5705	-0.237	-222.704	-235.714	-241.224	-238.469	3.8963	-0.237	-415.204	-389.847	-386.684	-397.245	15.6333	-0.237	-107.959	-101.837	-104.898	4.32923
						-0.238	-166.837	-167.398	-182.347	-174.872	10.5705	-0.238	-223.571	-238.01	-243.827	-240.918	4.11276	-0.238	-421.837	-392.245	-387.908	-400.663	18.4645	-0.238	-109.184	-103.112	-106.148	4.29315
						-0.239	-168.01	-168.469	-182.959	-175.714	10.2458	-0.239	-220.765	-240.357	-244.388	-242.372	2.85007	-0.239	-427.653	-396.837	-392.041	-405.51	19.3256	-0.239	-110.357	-104.541	-107.449	4.11276
						-0.24	-169.133	-169.286	-183.776	-176.531	10.2458	-0.24	-221.99	-240.306	-244.082	-242.194	2.66969	-0.24	-432.449	-398.827	-393.571	-408.282	21.0932	-0.24	-111.684	-105.612	-108.648	4.29315
						-0.241	-170.153	-169.847	-184.592	-177.219	10.4262	-0.241	-220.51	-245.816	-241.378	-243.597	3.13869	-0.241	-437.245	-401.378	-396.02	-411.548	22.4151	-0.241	-113.112	-107.551	-110.332	3.93238
						-0.242	-170.714	-171.122	-185	-178.061	9.81291	-0.242	-222.857	-245.663	-245.918	-245.791	0.18038	-0.242	-441.327	-403.112	-398.673	-414.371	23.4497	-0.242	-114.796	-109.133	-111.964	4.00453
						-0.243	-171.071	-171.888	-185.969	-178.929	9.95722	-0.243	-229.898	-246.48	-247.398	-246.939	0.64938	-0.243	-446.633	-404.796	-401.327	-417.585	25.2157	-0.243	-116.939	-110.459	-113.699	4.58176
						-0.244	-171.276	-172.806	-186.888	-179.847	9.95722	-0.244	-231.99	-248.01	-249.541	-248.776	1.08231	-0.244	-450.867	-408.469	-413.98	-424.439	23.053	-0.244	-118.418	-111.582	-115	4.8343
						-0.245	-171.786	-173.929	-187.449	-180.689	9.56037	-0.245	-231.122	-251.122	-251.582	-251.352	0.32469	-0.245	-455.816	-453.52	-463.571	-457.636	5.26681	-0.245	-119.694	-112.806	-116.25	4.87038
						-0.246	-173.52	-174.694	-188.724	-181.709	9.92114	-0.246	-226.99	-249.49	-252.347	-250.918	2.02031	-0.246	-464.541	-485.408	-469.643	-473.197	10.8783	-0.246	-120.969	-114.082	-117.526	4.87038
						-0.247	-174.235	-176.684	-190.051	-183.367	9.45214	-0.247	-223.98	-252.857	-255.204	-254.031	1.65954	-0.247	-469.745	-480.918	-464.439	-471.701	8.41208	-0.247	-122.347	-115.204	-118.776	5.05076
						-0.248	-174.541	-179.031	-190.918	-184.974	8.40591	-0.248	-227.908	-253.673	-254.847	-254.26	0.82977	-0.248	-476.276	-476.939	-462.347	-471.854	8.23981	-0.248	-123.98	-116.582	-120.281	5.23115
						-0.249	-175.051	-179.235	-191.276	-185.255	8.51414	-0.249	-232.347	-261.071	-253.316	-257.194	5.48369	-0.249	-482.806	-472.806	-461.224	-472.279	10.8005	-0.249	-125.561	-118.061	-121.811	5.3033
						-0.25	-175.204	-179.388	-192.398	-185.893	9.1996	-0.25	-237.449	-263.52	-256.939	-260.23	4.65392	-0.25	-487.908	-473.52	-462.551	-474.66	12.7169	-0.25	-126.888	-119.337	-123.112	5.33938
						-0.251	-175.663	-179.184	-192.959	-186.071	9.74076	-0.251	-242.5	-263.01	-258.469	-260.74	3.21084	-0.251	-493.52	-475.204	-463.214	-477.313	15.2627	-0.251	-128.061	-120.612	-124.337	5.26722
						-0.252	-176.02	-179.745	-194.031	-186.888	10.1015	-0.252	-247.908	-265.612	-258.469	-262.041	5.05076	-0.252	-499.439	-475.459	-463.827	-479.575	18.1593	-0.252	-129.541	-121.837	-125.689	5.44761
						-0.253		-180.306	-194.592	-187.449	10.1015	-0.253	-240.561	-265.306	-258.214	-261.76	5.01469							-0.253	-131.071	-123.418	-127.245	5.41153
						-0.254		-180.918	-195.459	-188.189	10.2819	-0.254	-242.245	-264.592	-263.878	-264.235	0.50508							-0.254	-133.878	-124.694	-129.286	6.49384
						-0.255		-181.633	-196.122	-188.878	10.2458	-0.255	-247.653	-273.316	-277.143	-275.23	2.70577							-0.255	-137.551	-125.918	-131.735	8.22553
						-0.256		-182.296	-197.092	-189.694	10.4623	-0.256	-251.429	-276.48	-279.133	-277.806	1.876							-0.256	-138.98	-127.959	-133.469	7.79261
						-0.257		-182.908	-197.857	-190.383	10.5705	-0.257	-255.306	-274.541	-278.827	-276.684	3.03046							-0.257	-140.153	-130.663	-135.408	6.7103
						-0.258		-183.622	-198.878	-191.25	10.787	-0.258	-254.184	-268.571	-282.857	-275.714	10.1015							-0.258	-141.276	-132.041	-136.658	6.52991
						-0.259		-184.286	-200.051	-192.168	11.1478	-0.259	-250.867	-270.153	-282.959	-276.556	9.0553							-0.259	-142.5	-133.214	-137.857	6.56599
						-0.26		-184.847	-200.663	-192.755	11.1838	-0.26	-253.469	-273.673	-283.673	-278.673	7.07107							-0.26	-143.98	-134.439	-139.209	6.74638
						-0.261		-185.459	-201.276	-193.367	11.1838	-0.261	-255.765	-276.122	-281.071	-278.597	3.49946							-0.261	-145.51	-135.816	-140.663	6.85461
						-0.262		-186.173	-202.347	-194.26	11.4364	-0.262	-253.469	-281.276	-283.571	-282.423	1.62346							-0.262	-146.888	-137.143	-142.015	6.89068
						-0.263		-187.143	-202.857	-195	11.1117	-0.263	-253.418	-287.347	-285.816	-286.582	1.08231							-0.263	-148.163	-138.571	-143.367	6.78245
						-0.264		-188.214	-203.316	-195.765	10.6788	-0.264	-254.694	-288.724	-282.704	-285.714	4.25707							-0.264	-149.643	-139.847	-144.745	6.92676
						-0.265		-188.929	-204.133	-196.531	10.7509	-0.265	-255.765	-287.143	-284.745	-285.944	1.69561							-0.265	-151.173	-141.173	-146.173	7.07107
						-0.266		-189.541	-204.694	-197.117	10.7148	-0.266	-256.633	-282.551	-286.582	-284.566	2.85007							-0.266	-152.959	-142.449	-147.704	7.43184
						-0.267		-190.663	-205.918	-198.291	10.787	-0.267	-257.5	-282.449	-291.173	-286.811	6.16915							-0.267	-154.337	-143.673	-149.005	7.54007
						-0.268		-194.643	-206.378	-200.51	8.29768	-0.268	-259.286	-286.786	-290.765	-288.776	2.814							-0.268	-155.663	-145	-150.332	7.54007
						-0.269		-197.704	-206.837	-202.27	6.45776	-0.269	-263.673	-291.684	-294.949	-293.316	2.30892							-0.269	-157.092	-146.276	-151.684	7.6483
						-0.27		-197.704	-207.806	-202.755	7.14322	-0.27	-263.316	-295.306	-298.929	-297.117	2.56146							-0.27	-158.827	-147.551	-153.189	7.97299
						-0.271		-198.929	-208.214	-203.571	6.56599	-0.271	-265.408	-294.388	-302.755	-298.571	5.91661							-0.271	-160.255	-148.98	-154.617	7.97299
						-0.272		-199.337	-209.541	-204.439	7.21538	-0.272	-271.786	-294.082	-304.745	-299.413	7.54007							-0.272	-161.735	-150.306	-156.02	8.08122
						-0.273		-199.949	-210.408	-205.179	7.39576	-0.273	-278.622	-293.571	-299.796	-296.684	4.40138							-0.273	-163.214	-151.684	-157.449	8.15337
						-0.274		-202.551	-210.663	-206.607	5.73622	-0.274	-278.265	-300.816	-296.531	-298.673	3.03046							-0.274	-164.694	-153.01	-158.852	8.2616
						-0.275		-202.551	-211.071	-206.811	6.02484	-0.275	-275.663	-305.306	-303.673	-304.49	1.15446							-0.275	-166.173	-154.286	-160.23	8.40591
						-0.276		-202.245	-212.602	-207.423	7.32361	-0.276	-271.327	-303.52	-310.204	-306.862	4.72607							-0.276	-167.653	-156.378	-162.015	7.97299
						-0.277		-202.194	-214.031	-208.112	8.36984	-0.277	-273.163	-301.02	-313.316	-307.168	8.69453							-0.277	-168.929	-160.969	-164.949	5.62799
						-0.278		-202.755	-214.796	-208.776	8.51414	-0.278	-283.418	-298.673	-313.367	-306.02	10.3901							-0.278	-170.306	-163.316	-166.811	4.94253
						-0.279		-203.061	-215.051	-209.056	8.47807	-0.279	-291.02	-299.031	-311.173	-305.102	8.5863							-0.279	-172.245	-164.541	-168.393	5.44761
						-0.28		-203.827	-215.459	-209.643	8.22553	-0.28	-288.265	-305.102	-318.01	-311.556	9.12745							-0.28	-174.031	-165.816	-169.923	5.80838
						-0.281		-204.949	-216.531	-210.74	8.18945	-0.281	-285.255	-309.949	-321.173	-315.561	7.93691							-0.281	-175.51	-167.092	-171.301	5.95268
						-0.282		-207.245	-217.245	-212.245	7.07107	-0.282	-287.092	-310.204	-330.918	-320.561	14.6472							-0.282	-176.888	-169.133	-173.01	5.48369
						-0.283		-209.235	-218.878	-214.056	6.81853	-0.283	-282.653	-308.367	-330.408	-319.388	15.5852							-0.283	-178.469	-171.786	-175.128	4.72607
						-0.284		-210.816	-218.724	-214.77	5.59192	-0.284	-283.571	-316.173	-330.816	-323.495	10.3541							-0.284	-180.204	-173.01	-176.607	5.08684
						-0.285		-211.99	-219.49	-215.74	5.3033	-0.285	-282.806	-317.806	-331.786	-324.796	9.88506							-0.285	-181.531	-173.827	-177.679	5.44761
						-0.286		-213.265	-220.408	-216.837	5.05076	-0.286	-289.388	-327.602	-336.071	-331.837	5.98876							-0.286	-187.755	-174.898	-181.327	9.09137
						-0.287		-214.541	-220.867	-217.704	4.47353	-0.287	-291.633	-332.959	-337.755	-335.357	3.39123							-0.287	-195.663	-176.276	-185.969	13.7092
						-0.288		-215.357	-221.48	-218.418	4.32923	-0.288	-303.673	-332.449	-333.061	-332.755	0.43292							-0.288	-196.582	-177.908	-187.245	13.2041
						-0.289		-215.357	-222.041	-218.699	4.72607	-0.289	-300.765	-334.949	-333.112	-334.031	1.29877							-0.289	-197.449	-180.561	-189.005	11.9414
						-0.29		-215.612	-222.806	-219.209	5.08684	-0.29	-298.827	-331.735	-333.98	-332.857	1.58738							-0.29	-198.571	-182.092	-190.332	11.6528
						-0.291		-215.969	-223.622	-219.796	5.41153	-0.291	-297.908	-331.633	-334.388	-333.01	1.94815							-0.291	-199.49	-183.316	-191.403	11.4364
						-0.292		-216.071	-224.388	-220.23	5.88053	-0.292	-305.255	-341.48	-337.704	-339.592	2.66969							-0.292	-200.918	-184.388	-192.653	11.6889
						-0.293		-216.429	-224.898	-220.663	5.98876	-0.293	-308.827	-345.561	-345.867	-345.714	0.21646							-0.293	-202.449	-185.306	-193.878	12.1218
						-0.294		-216.837	-225.153	-220.995	5.88053	-0.294	-306.224	-346.122	-349.082	-347.602	2.09246							-0.294	-203.98	-186.888	-195.434	12.0858
						-0.295		-217.245	-226.735	-221.99	6.7103	-0.295	-301.224	-346.786	-353.214	-350	4.54569							-0.295	-205.255	-188.265	-196.76	12.0136
						-0.296		-217.449	-227.806	-222.628	7.32361	-0.296	-302.653	-344.235	-353.673	-348.954	6.67422							-0.296	-206.684	-189.286	-197.985	12.3022
						-0.297		-218.112	-228.367	-223.24	7.25145	-0.297	-307.653	-343.776	-350.153	-346.964	4.50961							-0.297	-208.52	-190.51	-199.515	12.7351
						-0.298		-218.878	-229.031	-223.954	7.1793	-0.298	-304.745	-339.133	-346.735	-342.934	5.37545							-0.298	-210.255	-192.245	-201.25	12.7351
						-0.299		-219.286	-229.541	-224.413	7.25145	-0.299	-301.122	-346.224	-355.816	-351.02	6.78245							-0.299	-212.143	-193.316	-202.73	13.3124
						-0.3		-219.745	-229.745	-224.745	7.07107	-0.3	-295.561	-351.582	-361.582	-356.582	7.07107							-0.3	-213.827	-194.388	-204.107	13.7453
						-0.301		-220.459	-231.122	-225.791	7.54007	-0.301	-295	-361.633	-361.582	-361.607	0.03608							-0.301	-217.5	-196.02	-206.76	15.1884
						-0.302		-220.969	-232.041	-226.505	7.82868	-0.302	-312.296	-368.878	-368.163	-368.52	0.50508							-0.302	-224.694	-197.449	-211.071	19.265
						-0.303		-221.48	-232.449	-226.964	7.75653	-0.303	-314.745	-365.255	-371.02	-368.138	4.07669							-0.303	-226.684	-198.571	-212.628	19.8784
						-0.304		-222.041	-233.622	-227.832	8.18945	-0.304	-313.061	-361.327	-366.122	-363.724	3.39123							-0.304	-227.449	-200.255	-213.852	19.229
						-0.305		-223.418	-234.337	-228.878	7.72045	-0.305	-313.827	-355.204	-361.888	-358.546	4.72607							-0.305	-228.061	-201.786	-214.923	18.5796
						-0.306		-228.98	-234.439	-231.709	3.86023	-0.306	-320	-359.337	-363.163	-361.25	2.70577							-0.306	-228.878	-202.653	-215.765	18.5435
						-0.307		-230.051	-235.51	-232.781	3.86023	-0.307	-316.582	-365.204	-369.082	-367.143	2.74184							-0.307	-229.898	-207.449	-218.673	15.8738
						-0.308		-229.49	-236.429	-232.959	4.90646	-0.308	-315.408	-368.673	-369.235	-368.954	0.39685							-0.308	-231.276	-219.745	-225.51	8.15337
						-0.309		-230.408	-237.551	-233.98	5.05076	-0.309	-318.776	-368.367	-370.714	-369.541	1.65954							-0.309	-232.449	-221.837	-227.143	7.50399
						-0.31		-231.582	-237.908	-234.745	4.47353	-0.31	-325.765	-380.816	-371.071	-375.944	6.89068							-0.31	-233.878	-222.041	-227.959	8.36984
						-0.311		-231.633	-238.571	-235.102	4.90646	-0.311	-325.765	-374.031	-372.092	-373.061	1.37092							-0.311	-240.255	-222.347	-231.301	12.663
						-0.312		-231.429	-239.337	-235.383	5.59192	-0.312	-329.949	-368.163	-374.592	-371.378	4.54569							-0.312	-246.582	-222.806	-234.694	16.8118
						-0.313		-231.378	-239.796	-235.587	5.95268	-0.313	-326.173	-377.602	-374.898	-376.25	1.91207							-0.313	-247.194	-223.98	-235.587	16.415
						-0.314		-231.582	-240.459	-236.02	6.27738	-0.314	-326.939	-381.633	-381.531	-381.582	0.07215							-0.314	-247.704	-225.051	-236.378	16.0181
						-0.315		-231.888	-241.378	-236.633	6.7103	-0.315	-320.663	-384.337	-387.806	-386.071	2.45323							-0.315	-248.469	-226.02	-237.245	15.8738
						-0.316		-232.041	-242.653	-237.347	7.50399	-0.316	-325.408	-385.867	-389.082	-387.474	2.27284							-0.316	-249.49	-227.398	-238.444	15.6213
						-0.317		-232.449	-243.367	-237.908	7.72045	-0.317	-328.214	-387.704	-389.541	-388.622	1.29877							-0.317	-250.663	-228.776	-239.719	15.477
						-0.318		-233.112	-244.337	-238.724	7.93691	-0.318	-323.418	-381.276	-388.929	-385.102	5.41153							-0.318	-252.347	-229.949	-241.148	15.8377
						-0.319		-238.367	-244.388	-241.378	4.25707	-0.319	-332.908	-383.98	-396.378	-390.179	8.76668							-0.319	-252.857	-235.459	-244.158	12.3022
						-0.32		-241.888	-245.765	-243.827	2.74184	-0.32		-382.449	-396.071	-389.26	9.63253							-0.32	-253.061	-241.582	-247.321	8.1173
						-0.321		-242.551	-246.48	-244.515	2.77792	-0.321		-389.541	-393.827	-391.684	3.03046							-0.321	-256.02	-242.857	-249.439	9.30783
						-0.322		-242.194	-247.041	-244.617	3.4273	-0.322		-390.918	-398.367	-394.643	5.26722							-0.322	-257.653	-242.959	-250.306	10.3901
						-0.323		-242.041	-247.449	-244.745	3.82415	-0.323		-395.408	-396.02	-395.714	0.43292							-0.323	-258.929	-243.52	-251.224	10.8952
						-0.324		-241.939	-247.704	-244.821	4.07669	-0.324		-396.071	-391.582	-393.827	3.17477							-0.324	-261.633	-244.49	-253.061	12.1218
						-0.325		-242.092	-249.031	-245.561	4.90646	-0.325		-400.816	-403.571	-402.194	1.94815							-0.325	-264.337	-246.531	-255.434	12.5908
						-0.326		-242.194	-250	-246.097	5.51976	-0.326		-401.837	-406.224	-404.031	3.10261							-0.326	-278.469	-247.755	-263.112	21.7183
						-0.327		-242.245	-250	-246.122	5.48369	-0.327		-400.459	-407.143	-403.801	4.72607							-0.327	-283.316	-249.235	-266.276	24.0994
						-0.328		-242.347	-250	-246.173	5.41153	-0.328		-404.286	-406.224	-405.255	1.37092							-0.328	-283.214	-250.918	-267.066	22.8367
						-0.329		-242.806	-250.969	-246.888	5.7723	-0.329		-405.51	-399.847	-402.679	4.00453							-0.329	-283.01	-253.061	-268.036	21.1771
						-0.33		-242.857	-252.092	-247.474	6.52991	-0.33		-406.582	-401.276	-403.929	3.752							-0.33	-283.01	-254.643	-268.827	20.0587
						-0.331		-243.316	-251.939	-247.628	6.09699	-0.331		-413.367	-408.929	-411.148	3.13869							-0.331	-283.367	-256.071	-269.719	19.3011
						-0.332		-243.469	-252.449	-247.959	6.34953	-0.332		-421.071	-413.673	-417.372	5.23115							-0.332	-283.878	-257.449	-270.663	18.6878
						-0.333		-243.776	-253.878	-248.827	7.14322	-0.333		-416.99	-410.765	-413.878	4.40138							-0.333	-285.765	-258.724	-272.245	19.1207
						-0.334		-244.286	-255.204	-249.745	7.72045	-0.334		-417.5	-411.786	-414.643	4.04061							-0.334	-286.48	-260.561	-273.52	18.327
						-0.335		-244.541	-255.816	-250.179	7.97299	-0.335		-416.429	-418.827	-417.628	1.69561							-0.335	-287.551	-262.092	-274.821	18.0024
						-0.336		-244.949	-255.51	-250.23	7.46791	-0.336		-422.143	-426.531	-424.337	3.10261							-0.336	-288.571	-263.98	-276.276	17.3891
						-0.337		-245.306	-256.02	-250.663	7.57614	-0.337		-415.867	-427.653	-421.76	8.33376							-0.337	-296.99	-266.378	-281.684	21.6461
						-0.338		-246.02	-257.602	-251.811	8.18945	-0.338		-417.704	-419.082	-418.393	0.97408							-0.338	-309.184	-268.724	-288.954	28.609
						-0.339		-246.939	-258.163	-252.551	7.93691	-0.339		-428.214	-428.418	-428.316	0.14431							-0.339	-308.52	-273.265	-290.893	24.9291
						-0.34		-253.673	-257.959	-255.816	3.03046	-0.34		-430.51	-429.847	-430.179	0.469							-0.34	-307.806	-281.173	-294.49	18.8321
						-0.341		-255.714	-257.959	-256.837	1.58738	-0.341		-424.847	-436.837	-430.842	8.47807							-0.341	-308.469	-283.571	-296.02	17.6055
						-0.342		-256.684	-258.776	-257.73	1.47915	-0.342		-428.52	-430.867	-429.694	1.65954							-0.342	-308.98	-285.357	-297.168	16.7036
						-0.343		-257.449	-260.408	-258.929	2.09246	-0.343		-431.173	-434.49	-432.832	2.345							-0.343	-308.929	-285.153	-297.041	16.8118
						-0.344		-257.092	-260.969	-259.031	2.74184	-0.344		-426.327	-433.878	-430.102	5.33938							-0.344	-309.286	-284.847	-297.066	17.2808
						-0.345		-256.684	-261.327	-259.005	3.283	-0.345		-430.051	-431.02	-430.536	0.68546							-0.345	-310.969	-286.378	-298.673	17.3891
						-0.346		-256.378	-261.173	-258.776	3.39123	-0.346		-437.908	-431.99	-434.949	4.18492									-286.99	-286.99	--
						-0.347		-256.378	-261.582	-258.98	3.67984	-0.347		-440.918	-439.388	-440.153	1.08231									-289.439	-289.439	--
						-0.348		-256.633	-262.296	-259.464	4.00453	-0.348		-443.265	-436.429	-439.847	4.8343									-292.092	-292.092	--
						-0.349		-257.296	-263.214	-260.255	4.18492	-0.349		-440.408	-433.878	-437.143	4.61784									-293.776	-293.776	--
						-0.35		-257.5	-263.724	-260.612	4.40138	-0.35		-441.173	-431.684	-436.429	6.7103									-294.286	-294.286	--
						-0.351		-257.398	-265.714	-261.556	5.88053	-0.351		-439.286	-440.051	-439.668	0.54115									-295.204	-295.204	--
						-0.352		-257.398	-264.745	-261.071	5.19507	-0.352		-446.684	-444.592	-445.638	1.47915									-295.408	-295.408	--
						-0.353		-258.01	-265	-261.505	4.94253
						-0.354		-259.031	-265.612	-262.321	4.65392
						-0.355		-265.714	-266.378	-266.046	0.469
						-0.356		-270.408	-267.551	-268.98	2.02031
						-0.357		-268.776	-268.878	-268.827	0.07215
						-0.358		-267.398	-270.51	-268.954	2.20069
						-0.359		-266.582	-270.663	-268.622	2.88615
						-0.36		-266.327	-271.429	-268.878	3.60769
						-0.361		-266.939	-271.48	-269.209	3.21084
						-0.362		-266.735	-272.959	-269.847	4.40138
						-0.363		-267.959	-279.031	-273.495	7.82868
						-0.364		-271.837	-279.388	-275.612	5.33938
						-0.365		-272.296	-279.031	-275.663	4.76215
						-0.366		-271.327	-278.52	-274.923	5.08684
						-0.367		-271.48	-278.52	-275	4.97861
						-0.368		-275.765	-278.673	-277.219	2.05638
						-0.369		-275.408	-278.418	-276.913	2.12854
						-0.37		-276.633	-278.163	-277.398	1.08231
						-0.371		-279.337	-278.469	-278.903	0.61331
						-0.372		-281.327	-278.52	-279.923	1.98423
						-0.373		-280	-278.418	-279.209	1.11838
						-0.374		-279.286	-278.316	-278.801	0.68546
						-0.375		-278.776	-278.367	-278.571	0.28862
						-0.376		-278.571	-278.98	-278.776	0.28862
						-0.377		-278.265	-279.49	-278.878	0.86585
						-0.378		-278.214	-279.439	-278.827	0.86585
						-0.379		-278.367	-279.541	-278.954	0.82977
						-0.38		-278.878	-280.051	-279.464	0.82977
						-0.381		-280.153	-280.051	-280.102	0.07215
						-0.382
						-0.383
						-0.384
						-0.385
						-0.386
						-0.387
						-0.388
						-0.389
						-0.39
						-0.391
						-0.392
						-0.393
						-0.394
						-0.395
						-0.396
						-0.397
						-0.398
						-0.399
						-0.4

## Sheet: Figure 2b
10 mA cm-2	Overpotential	Error bar	250 mA cm-2	Overpotential	Error bar
Pt-Ru/RuO2	18	0.36	Pt-Ru/RuO2	63	6.63
Pt/C	45	1.42	Pt/C	335	7.97
Ru/C	49	0.26	Ru/C	245	0.32
Ru/RuO2	112	1.13	Ru/RuO2	211	18.5
RuO2	110	0.544	RuO2	322	10.39

## Sheet: Figure 2c
Pt-Ru/RuO2			Pt/C			Ru/C			Ru/RuO2			RuO2
LOG(j(mA cm2))	Overpotential	Error bar	LOG(j(mA cm2))	Overpotential	Error bar	LOG(j(mA cm2))	Overpotential	Error bar	LOG(j(mA cm2))	Overpotential	Error bar	LOG(j(mA cm2))	Overpotential	Error bar
0.69313	0.01	0.02042	0.48939	0.023	0.000177701	0.708	0.031	0.02314	0.51236	0.083	0.01343	1.02602	0.112	0.02316
0.72996	0.011	0.00146	0.51014	0.024	0.00138	0.7198	0.032	0.02335	0.52828	0.084	0.01258	1.03664	0.113	0.02275
0.751	0.012	0.0139	0.53267	0.025	0.00255	0.73274	0.033	0.02319	0.54447	0.085	0.0114	1.0471	0.114	0.02249
0.77635	0.013	0.01547	0.55623	0.026	0.00424	0.74666	0.034	0.02274	0.56086	0.086	0.01072	1.05741	0.115	0.02237
0.80496	0.014	0.00884	0.57978	0.027	0.00519	0.7617	0.035	0.02169	0.57762	0.087	0.00994	1.06786	0.116	0.02224
0.843	0.015	0.00742	0.60298	0.028	0.00559	0.7768	0.036	0.02043	0.59455	0.088	0.00905	1.07834	0.117	0.02223
0.89283	0.016	0.00702	0.62655	0.029	0.00616	0.79334	0.037	0.01992	0.61153	0.089	0.00839	1.08858	0.118	0.02197
0.94342	0.017	0.01356	0.65123	0.03	0.00743	0.80877	0.038	0.01874	0.62914	0.09	0.00758	1.09885	0.119	0.02183
1.00393	0.018	0.00869	0.67641	0.031	0.00952	0.82651	0.039	0.01682	0.64692	0.091	0.00625	1.10914	0.12	0.02157
1.05972	0.019	0.00382	0.70257	0.032	0.01064	0.84511	0.04	0.01589	0.66462	0.092	0.00529	1.11927	0.121	0.02119
1.11716	0.02	0.00479	0.72837	0.033	0.01244	0.86444	0.041	0.0167	0.6824	0.093	0.00453	1.12942	0.122	0.02093
1.17866	0.021	0.01184	0.75279	0.034	0.01425	0.8818	0.042	0.01625	0.70027	0.094	0.00372	1.13942	0.123	0.0208
1.2462	0.022	0.00951	0.777	0.035	0.01609	0.89962	0.043	0.015	0.71825	0.095	0.0033	1.14951	0.124	0.02043
1.31177	0.023	0.01284	0.80138	0.036	0.01695	0.91809	0.044	0.01343	0.73631	0.096	0.0023	1.15952	0.125	0.02029
1.37513	0.024	0.0111	0.82666	0.037	0.01902	0.93606	0.045	0.01234	0.75443	0.097	0.00193	1.16938	0.126	0.02026
1.43734	0.025	0.01299	0.85008	0.038	0.02078	0.95441	0.046	0.01183	0.77295	0.098	0.00159	1.17924	0.127	0.02011
1.50027	0.026	0.01411	0.8743	0.039	0.02289	0.97307	0.047	0.01217	0.79071	0.099	0.000761072	1.18924	0.128	0.02006
1.55839	0.027	0.01074	0.89722	0.04	0.02479	0.99176	0.048	0.01166	0.80915	0.1	0.000486291	1.19909	0.129	0.01991
1.60923	0.028	0.00959	0.91954	0.041	0.02627	1.00871	0.049	0.01044	0.82766	0.101	0	1.20885	0.13	0.01976
1.65787	0.029	0.0052	0.94129	0.042	0.02741	1.02482	0.05	0.00903	0.84636	0.102	0.000446356	1.2186	0.131	0.0197
1.70069	0.03	0.000124847	0.96291	0.043	0.02795	1.04155	0.051	0.00854	0.8649	0.103	0.000855412	1.22841	0.132	0.01926
1.74417	0.031	0.000282384	0.98429	0.044	0.02936	1.05884	0.052	0.00616	0.88369	0.104	0.00102	1.23812	0.133	0.01919
1.78565	0.032	0.0018	1.00522	0.045	0.03052	1.07573	0.053	0.00645	0.90226	0.105	0.00157	1.24768	0.134	0.01904
1.82252	0.033	0.00212	1.02593	0.046	0.03146	1.09207	0.054	0.00735	0.92126	0.106	0.00188	1.25721	0.135	0.01897
			1.04634	0.047	0.03261	1.10869	0.055	0.00695	0.93985	0.107	0.00198	1.26679	0.136	0.01873
			1.06642	0.048	0.03348	1.12527	0.056	0.00716	0.9578	0.108	0.00121	1.27633	0.137	0.01857
			1.08588	0.049	0.03432	1.14126	0.057	0.00532	0.97655	0.109	0.00132	1.28579	0.138	0.01842
			1.10474	0.05	0.03525	1.15845	0.058	0.0037	0.99543	0.11	0.00174	1.29532	0.139	0.01817
			1.12347	0.051	0.03606	1.17512	0.059	0.00387	1.01449	0.111	0.00197	1.30476	0.14	0.01809
			1.14159	0.052	0.03678	1.1899	0.06	0.00263	1.03326	0.112	0.00203	1.3141	0.141	0.01801
			1.1595	0.053	0.03756	1.2055	0.061	0.000976137	1.05164	0.113	0.00209	1.32335	0.142	0.01778
			1.17697	0.054	0.03837	1.22142	0.062	0.00292	1.07051	0.114	0.00226	1.33257	0.143	0.01763
			1.19424	0.055	0.03921	1.23672	0.063	0.00209	1.08931	0.115	0.00268	1.34164	0.144	0.01741
			1.21092	0.056	0.03994	1.25293	0.064	0.000175031	1.10802	0.116	0.00281	1.35083	0.145	0.01732
			1.22714	0.057	0.04051	1.26885	0.065	0.000506197	1.12637	0.117	0.00281	1.35987	0.146	0.01731
			1.243	0.058	0.04111	1.2827	0.066	0.00261	1.14493	0.118	0.00281	1.36887	0.147	0.01722
			1.25843	0.059	0.04165	1.29914	0.067	0	1.16319	0.119	0.00301	1.37791	0.148	0.01732
			1.27389	0.06	0.04227	1.31343	0.068	0.000532949	1.18174	0.12	0.00299	1.38696	0.149	0.01716
			1.28861	0.061	0.04279	1.32642	0.069	0.000443348	1.19994	0.121	0.00297	1.39582	0.15	0.01713
			1.30317	0.062	0.04324	1.33969	0.07	0	1.21842	0.122	0.00322	1.40472	0.151	0.01703
			1.31746	0.063	0.04372	1.35331	0.071	6.94544e-05	1.23659	0.123	0.00336	1.41366	0.152	0.01698
			1.33139	0.064	0.04423	1.36676	0.072	0.000875388	1.25465	0.124	0.00331	1.42237	0.153	0.01688
			1.34507	0.065	0.04475	1.37892	0.073	0.000654782	1.27282	0.125	0.00343	1.43112	0.154	0.01684
			1.35851	0.066	0.0453	1.39165	0.074	0.00019076	1.29082	0.126	0.00353	1.43994	0.155	0.01678
			1.37163	0.067	0.04587	1.4061	0.075	0.00135	1.30865	0.127	0.00362	1.44854	0.156	0.01679
			1.38442	0.068	0.04615	1.41778	0.076	0.0012	1.32652	0.128	0.00369	1.4572	0.157	0.01667
			1.39691	0.069	0.04647	1.43111	0.077	0.00232	1.34428	0.129	0.00347	1.46586	0.158	0.01645
			1.40914	0.07	0.04682	1.44154	0.078	0.0021	1.36177	0.13	0.00361	1.47434	0.159	0.01634
			1.4207	0.071	0.04692	1.45286	0.079	0.00193	1.37928	0.131	0.00379	1.48273	0.16	0.01644
			1.43227	0.072	0.0471	1.46696	0.08	0.000641559	1.3966	0.132	0.00352	1.49121	0.161	0.01648
			1.44373	0.073	0.04727	1.47782	0.081	0.000782136	1.41399	0.133	0.00344	1.4996	0.162	0.01641
						1.48878	0.082	0.000915177	1.43123	0.134	0.00354	1.50803	0.163	0.01644
						1.50041	0.083	0.00178	1.44822	0.135	0.00341	1.51651	0.164	0.01645
						1.513	0.084	0.00216	1.46521	0.136	0.00354	1.52466	0.165	0.01652
						1.52418	0.085	0.00141	1.48196	0.137	0.00351	1.53279	0.166	0.01649
						1.53453	0.086	0.000274558	1.49862	0.138	0.00353	1.54093	0.167	0.0165
									1.51517	0.139	0.00349	1.54911	0.168	0.01633
									1.5316	0.14	0.00341	1.55732	0.169	0.01624
									1.548	0.141	0.0035	1.56528	0.17	0.01637
												1.5732	0.171	0.01637
												1.58114	0.172	0.01627
												1.58898	0.173	0.01631
												1.59681	0.174	0.01629
												1.60456	0.175	0.01643
												1.61222	0.176	0.01641
												1.62	0.177	0.01642
												1.62771	0.178	0.01647
												1.63529	0.179	0.01673
												1.64289	0.18	0.01668
												1.65071	0.181	0.01635
												1.65869	0.182	0.01581
												1.66628	0.183	0.01584
												1.67376	0.184	0.01591
												1.68116	0.185	0.01609
												1.68862	0.186	0.01608
												1.69614	0.187	0.01567
												1.70345	0.188	0.01582
												1.71084	0.189	0.01616
												1.71823	0.19	0.01631
												1.72525	0.191	0.01622
												1.73208	0.192	0.01626
												1.7392	0.193	0.01628
												1.74621	0.194	0.0163
												1.75272	0.195	0.01633
												1.7597	0.196	0.01662
												1.76659	0.197	0.01636
												1.77336	0.198	0.0161
												1.78209	0.199	0.01346
												1.7899	0.2	0.01245
												1.79687	0.201	0.0115
												1.80371	0.202	0.01108
												1.81045	0.203	0.01115
												1.81691	0.204	0.01146
												1.82327	0.205	0.01177
												1.82955	0.206	0.0116
												1.83606	0.207	0.01188
												1.84248	0.208	0.01171
												1.8488	0.209	0.01198
												1.85503	0.21	0.01181
												1.86117	0.211	0.01208
												1.86738	0.212	0.01212
												1.87335	0.213	0.01195
												1.87998	0.214	0.01157
												1.88621	0.215	0.01161
												1.89635	0.216	0.0177
												1.90571	0.217	0.02199
												1.91184	0.218	0.02264
												1.91804	0.219	0.02232
												1.92348	0.22	0.02261

## Sheet: Figure 2d
	Overpotential	Tafel slope
Pt-Ru/RuO2	18	18.5
Pt/C	45	50.7
Ru/C	49	64
CoPt-PtSA	31	43.65
D-NiO-Pt	20	31.1
Ni5P4-Ru	54	52
PtSA-Mn3O4	24	54
Pt@DG	37	53
2D-Pt ND/LDH	25	32.2
Ru/np-MoS2	30	31
PtSA-NiO/Ni	26	27.07
Vo-Ru/HfO2-OP	39	29

## Sheet: Figure 2e
	Price activity at 63 mV
Pt/C	5.34
Pt-Ru/RuO2	116.67
Ru/C	7.17

## Sheet: Figure 2f
Pt-Ru/RuO2		Fitting EIS		Pt/C		Fitting EIS		Ru/C		Fitting EIS		Ru/RuO2		Fitting EIS		RuO2		Fitting EIS
Z'	- Z''	Z'	- Z''	Z'	- Z''	Z'	- Z''	Z'	- Z''	Z'	- Z''	Z'	- Z''	Z'	- Z''	Z'	- Z''	Z'	- Z''
4.13178	0.14313	4.11652	0.01393	4.26171	0.74601	4.21344	0.04712	4.30553	0.78386	5.11048	0.01938	4.21264	0.7617	4.45004	0.000245353	4.30872	0.76699	4.32123	0.00085176
4.12837	0.09382	4.11951	0.01681	4.23588	0.49524	4.21509	0.05362	4.2895	0.54455	5.11363	0.0252	4.18591	0.50596	4.45006	0.000345248	4.27803	0.51381	4.3213	0.00119
4.12795	0.06499	4.12313	0.02027	4.2346	0.33853	4.22928	0.06372	4.28274	0.39838	5.11774	0.03276	4.16101	0.34759	4.45008	0.00048581	4.25159	0.34665	4.3214	0.00166
4.12601	0.04865	4.12752	0.02443	4.20177	0.22081	4.25209	0.06797	4.29859	0.29779	5.12309	0.04259	4.15	0.22507	4.45012	0.000683589	4.25136	0.23561	4.32154	0.00231
4.12376	0.04339	4.13282	0.02941	4.21063	0.14461	4.2554	0.0855	4.31192	0.23051	5.13006	0.05536	4.14382	0.15921	4.45017	0.000961888	4.24489	0.15907	4.32174	0.00322
4.13042	0.03977	4.13924	0.03537	4.19655	0.09471	4.26499	0.10273	4.33054	0.19176	5.13913	0.07195	4.13089	0.10072	4.45024	0.00135	4.22756	0.11203	4.32201	0.00449
4.13556	0.04139	4.147	0.04248	4.19223	0.08346	4.28303	0.12546	4.35183	0.17384	5.15096	0.09348	4.12197	0.07216	4.45033	0.0019	4.23609	0.0786	4.32239	0.00626
4.14415	0.04419	4.15639	0.05093	4.19291	0.05509	4.29837	0.15362	4.37779	0.16061	5.16639	0.12141	4.12749	0.06684	4.45047	0.00268	4.22808	0.06704	4.32291	0.00872
4.14994	0.04646	4.16774	0.06094	4.19362	0.0536	4.31358	0.19847	4.41981	0.16278	5.18654	0.15762	4.13578	0.05258	4.45066	0.00377	4.24354	0.07698	4.32365	0.01216
4.15752	0.05765	4.18146	0.07274	4.20512	0.0517	4.34233	0.25929	4.45057	0.16599	5.21288	0.20454	4.13526	0.05793	4.45093	0.00531	4.25344	0.07308	4.32467	0.01696
4.16335	0.06838	4.19801	0.08655	4.21344	0.04712	4.38338	0.35363	4.49768	0.18024	5.24733	0.2652	4.14531	0.06638	4.4513	0.00747	4.25189	0.09129	4.3261	0.02364
4.17634	0.08278	4.21796	0.10259	4.21509	0.05362	4.44067	0.47898	4.53368	0.18569	5.2925	0.34352	4.1568	0.07664	4.45183	0.01051	4.26661	0.10809	4.3281	0.03297
4.19959	0.09267	4.24194	0.12106	4.22928	0.06372	4.52726	0.64003	4.58241	0.197	5.35179	0.44437	4.15894	0.08668	4.45258	0.01478	4.29916	0.14777	4.33088	0.04595
4.22844	0.11963	4.27075	0.14212	4.25209	0.06797	4.64618	0.84078	4.61877	0.21378	5.42999	0.57413	4.1731	0.10564	4.45364	0.02081	4.31022	0.17575	4.33476	0.0641
4.25028	0.14391	4.30511	0.16572	4.2554	0.0855	4.84447	1.11677	4.66558	0.22509	5.53304	0.7398	4.19852	0.1307	4.45512	0.02927	4.32953	0.22358	4.34017	0.08934
4.29111	0.16427	4.34592	0.19175	4.26499	0.10273	5.11257	1.40005	4.72756	0.25321	5.66946	0.95054	4.21143	0.16042	4.4572	0.04118	4.3608	0.29419	4.34773	0.12453
4.338	0.19006	4.39415	0.2199	4.28303	0.12546	5.51687	1.73761	4.78329	0.28724	5.85095	1.21707	4.24317	0.2065	4.46014	0.05795	4.3929	0.38822	4.35829	0.17366
4.38441	0.21157	4.45052	0.24946	4.29837	0.15362	6.05315	2.07353	4.84604	0.32396	6.09258	1.55018	4.26553	0.26355	4.46429	0.08155	4.44335	0.50814	4.37306	0.24209
4.43601	0.24735	4.51572	0.27949	4.31358	0.19847	6.6907	2.28244	4.9188	0.36883	6.41526	1.96132	4.30452	0.32967	4.47014	0.11476	4.48499	0.69077	4.39374	0.33754
4.49775	0.27744	4.59	0.30866	4.34233	0.25929	7.39236	2.38027	4.99337	0.42809	6.8457	2.45875	4.35529	0.44643	4.4784	0.16145	4.57992	0.93546	4.42269	0.47047
4.57007	0.31603	4.67311	0.33538	4.38338	0.35363	8.10999	2.40774	5.09198	0.4937	7.41738	3.04454	4.41018	0.59557	4.49006	0.22704	4.66253	1.28838	4.46329	0.6554
4.65189	0.32641	4.76447	0.35797	4.44067	0.47898	8.80639	2.32003	5.1872	0.59338	8.1719	3.71106	4.47874	0.78312	4.50661	0.31937	4.79307	1.76021	4.5205	0.91322
4.73981	0.35376	4.86256	0.37473	4.52726	0.64003	9.4046	2.17555	5.32932	0.70147	9.15117	4.4302	4.57509	1.05975	4.53013	0.44926	4.94224	2.43524	4.60138	1.27235
4.81924	0.37717	4.96531	0.38428	4.64618	0.84078	9.9934	2.1036	5.47013	0.83843	10.3901	5.14945	4.67754	1.43179	4.56372	0.63208	5.18042	3.36043	4.71636	1.77271
4.95943	0.39736	5.06986	0.38578	4.84447	1.11677	10.6727	1.9966	5.64268	1.00554	11.8957	5.78862	4.83712	1.95866	4.61185	0.88876	5.51587	4.66723	4.88055	2.46774
5.06308	0.40869	5.17334	0.37915	5.11257	1.40005	11.4788	1.79059	5.87197	1.20398	13.6341	6.25485	5.06117	2.67675	4.68122	1.24859	5.9825	6.47285	5.1168	3.43121
5.18716	0.37537	5.2734	0.36495	5.51687	1.73761	12.143	1.61875	6.12862	1.46565	15.5293	6.46714	5.35521	3.65564	4.78257	1.75474	6.68965	8.97775	5.46188	4.77004
5.2717	0.32566	5.36732	0.34445	6.05315	2.07353	12.6755	1.40432	6.46161	1.75905	17.4505	6.38267	5.73897	4.9844	4.93181	2.46284	7.8396	12.4085	5.97062	6.61796
5.33752	0.3131	5.45363	0.31922	6.6907	2.28244	13.2051	1.16479	6.86845	2.10946	19.2706	6.01873	6.30217	6.89719	5.15531	3.45371	9.55875	17.1548	6.7342	9.16391
5.39162	0.29456	5.53139	0.29094	7.39236	2.38027	13.8456	0.88221	7.33371	2.51444	20.8876	5.4424	7.15817	9.44374	5.49663	4.83825	12.3213	23.4772	7.90232	12.6551
5.4934	0.31568	5.60005	0.26134	8.10999	2.40774	14.1896	0.54412	7.90346	2.99081	22.2431	4.74722	8.49988	13.0987	6.02737	6.75968	16.939	31.7144	9.71727	17.3856
5.60712	0.29582	5.6598	0.2318	8.80639	2.32003	14.7689	0.42199	8.60229	3.54486	23.3313	4.02055	10.6586	17.9844	6.87018	9.40631	24.3804	42.053	12.58	23.6949
5.70122	0.25768	5.71119	0.2034	9.4046	2.17555			9.43302	4.23343	24.1781	3.32691	14.264	24.2521	8.23438	13.0068	35.9802	53.8899	17.1333	31.8927
5.77763	0.19513	5.75504	0.17684	9.9934	2.1036			10.4982	4.9712	24.8246	2.70355	20.6166	32.218	10.476	17.8106	52.709	65.8701	24.3574	42.1024
5.80786	0.14665	5.79226	0.15255	10.6727	1.9966			12.0294	5.70832	25.3131	2.16615	30.6515	40.3005	14.1769	24.0069	76.2156	75.0244	35.5746	53.927
5.83306	0.10404	5.82352	0.13085	11.4788	1.79059			13.8384	6.45904	25.6783	1.71915	43.9175	47.7489	20.1514	31.472	103.395	77.4472	51.9992	65.8911
5.87779	0.06677	5.84983	0.11166	12.143	1.61875			15.9776	6.79691	25.9523	1.35341	61.4267	51.0552	29.4115	39.56	130.168	71.9722	74.0956	75.4554
5.89015	0.05848	5.87185	0.09494	12.6755	1.40432			18.0732	6.60843	26.1575	1.05969	80.1441	47.3592	42.5639	46.6759	152.393	60.62	100.199	79.5847
		5.89033	0.08047	13.2051	1.16479			20.0975	5.92947	26.3121	0.82574	96.6464	45.0563	59.0466	50.6365	166.665	46.2554	126.743	76.7108
		5.9058	0.06808	13.8456	0.88221			21.7553	5.34197	26.4287	0.64136	103.812	29.6789	76.5447	49.8429	176.919	36.3579	149.795	67.9348
		5.91874	0.05756	14.1896	0.54412			22.9673	4.22108	26.5168	0.49719	110.032	22.2122	92.1153	44.6476	181.957	26.4977	167.283	56.1875
		5.92963	0.04863	14.7689	0.42199			24.1675	3.63762	26.5837	0.38447	117.133	19.601	104.04	36.9808	186.13	15.3873	179.382	44.192
		5.93878	0.04111					24.5235	2.98731	26.6347	0.29694	120.842	13.5953	112.153	28.9581	190.189	8.05784	187.242	33.6228
		5.94647	0.0348					25.6906	1.97141	26.6734	0.22926			117.287	21.8709			192.198	25.0612
								25.8946	1.15224	26.7031	0.17674			120.443	16.1282			195.321	18.4126
										26.7257	0.1363
										26.7431	0.10507

[truncated: 146 more sheets: Figure 2g, Figure 2h, Figure 3a, Figure 3b, Figure 3c, Figure 3d, Figure 3e, Figure 3f, Figure 3g, Figure 3h, Figure 3i, Figure 4b, Figure 4c, Figure 4d, Figure 5a, Figure 5b, Figure 5c, Supplementary Figure 1c, Supplementary Figure 1d, Supplementary Figure 1e …]
